# Supplementary material for: Plasma proteomics identifies early markers of endothelial and inflammatory activation associated with dengue disease severity in children
Source: medRxiv. 2026 Mar 23:2026.03.15.26348146. Preprint. [Version 1] doi: 10.64898/2026.03.15.26348146 (PMC13042146; doi:10.64898/2026.03.15.26348146)
Supplement: Supplement 5 [file media-5.xlsx]

## Sheet: S1
Run	Subject	Sex	Age_range (years)	Classification	Group	A1BG	A2M	ABCB9	ABI3BP	ACAN	ACE	ACLY	ACTN4	ACTR2	ACTR3	ADA2	ADAMTS13	ADAMTSL4	ADGRG6	ADH4	ADIPOQ	AFM	AGT	AHCY	AHSG	AHSP	AK1	ALB	ALCAM	ALDH1A1	ALDOB	AMBP	ANG	ANGPTL3	ANPEP	ANTXR2	ANXA1	AOC3	APCS	APEH	APMAP	APOA1	APOA2	APOA4	APOA5	APOB	APOC1	APOC2	APOC4
20250123_TIMSTOF_EV_kalai002_SA_EXT00_A41	41	male	10-14	subclinical	AP	196996	1.58106e+06	1674.6	1738.1		551.139	835.853	419.891	764.666		2032.4	3190.31	1026.44			8637.42	162750	244290		321392	831.973	1335.73	4.51068e+06		1329.98	6289.54	147194	3499.03	645.952	3195.79		503.987		54683	821.417	2674.85	1.16493e+06	699038	219506		549870	279074	340862	29259.5
20250123_TIMSTOF_EV_kalai002_SA_EXT00_A42	42	female	10-14	hospitalized	AP	263337	1.33707e+06	13211.6	1224.53	544.775	523.647		263.603	1883.04		3871.98	3360.66	1621.41	667.802	3102.89	14563.7	95334.6	397857	1610.23	449071	1226.48	579.128	4.978e+06	1751.9	3025.18	23303.3	127441	7254.09		5515		656.678	1103.64	84690.4	478.809	5847.42	1.18192e+06	584988	192043		487668	177108	275317	21013
20250123_TIMSTOF_EV_kalai002_SA_EXT00_A43	43	male	10-14	hospitalized	AP	276288	2.04277e+06	2299.4	1805.24							1516.08	17234.3	2428.46	789.002	4881.86	6628.8	113359	233487		311520			5.80519e+06	1071.96	4084.56	27833.8	134837		539.749	4122.56				70029		4893.65	1.4784e+06	1.1611e+06	153324		572629	172088	86859.3	9064.18
20250123_TIMSTOF_EV_kalai002_SA_EXT00_A44	44	male	10-14	hospitalized	AP	303020	1.63868e+06	5117.53	984.586	516.663				507.317		2919.79	3614.71	2084.11	632.944		14614.2	70644.1	299447		257596		773.527	5.56839e+06	1406.85	1220.61	4907.65	131275	7697.47	1191.73	2385.13	107.856			132743		5568.08	1.28334e+06	754624	126448		541924	122126	199035	37889.7
20250123_TIMSTOF_EV_kalai002_SA_EXT00_A46	46	female	25-29	hospitalized	AP	259611	1.21462e+06	3156.59	944.052			601.589				3780.53	4848.65	1025.78	543.89		5426.93	156012	320544	1787.03	347158	2225.37	2337.4	4.94276e+06	543.042	1791.34	9064.64	168517	991.148	467.233	3550.88				67579.2	989.273	5132.01	1.51791e+06	834048	137927		507065	172854	281240	25395.3
20250123_TIMSTOF_EV_kalai002_SA_EXT00_A47	47	male	30-34	hospitalized	AP	211009	802926	1580.45	1930.37					944.318		2785.13			1223.46	1706.61	4759.93	163211	340032	1017.47	367436	2035.7	1452.73	4.97049e+06	597.483	1651.46	17618.4	136214	11890		6612.57	184.501	558.883		107692	1063.37	4456.5	1.63377e+06	1.19997e+06	156796	762.992	495014	259087	169184	34848.6
20250123_TIMSTOF_EV_kalai002_SA_EXT00_A48	48	male	10-14	hospitalized	AP	258967	1.78351e+06	6842.12	1918.42	521.642	467.473			659.345		1334.78		1347.72	474.843	2286.38	1812.97	177538	298307		511029		876.161	4.84229e+06	1042.08	987.227	6666.92	142096			3481.37	234.483	475.914		117527		3592.67	1.50658e+06	619050	189977		392476	143642	53717.2	9640.77
20250123_TIMSTOF_EV_kalai002_SA_EXT00_A49	49	female	10-14	hospitalized	AP	240154	1.50013e+06		1218.31		666.785							1158.64	717.266	2095.7	3255.28	131698	301991		368255		496.684	4.59967e+06	747.113	1189.12	7362.34	150515	2741.56		2206.38				122849		4108.07	1.23358e+06	877095	103327	1365.35	551020	186607	146418	34230.7
20250123_TIMSTOF_EV_kalai002_SA_EXT00_A51	51	male	20-24	hospitalized	AP	294283	1.30914e+06		1664										555.042	2113.26	1737.64	85401.6	243265		477237			4.76678e+06	854.245	699.149	4690.16	140767	1001.6	305.959	2397.97				114530		4268.32	1.14392e+06	1.15306e+06	151064		739501	224944	110844	13612.4
20250123_TIMSTOF_EV_kalai002_SA_EXT00_A52	52	female	10-14	hospitalized	AP	254542	1.54319e+06	1220.27	1479.28				225.029	852.365		2832.15	2985.39	2178.39	630.511		5659.7	113261	329834	1603.53	453380		1158.62	4.79589e+06	839.439	1363.88	4785.66	164597	3193.62		2311.3	168.468			121524	408.713	4598.28	1.15986e+06	1.02966e+06	130667	573.05	450668	175261	160057	25726.7
20250123_TIMSTOF_EV_kalai002_SA_EXT00_A53	53	female	20-24	hospitalized	AP	275417	1.459e+06		1057.16					717.372		1503.75	5140.58	1100.96	410.084		2660.59	180585	332311		492579		1122.44	4.19306e+06	521.288	786.417	2807.51	168770	2232.24	1369.48	2194.01		284.442		93196.6		5645.83	1.51789e+06	860873	281745		642071	304652	111513	28338.9
20250123_TIMSTOF_EV_kalai002_SA_EXT00_A54	54	female	15-19	hospitalized	AP	281858	1.5392e+06	1251.12	1119.71		778.865					2486.92	4244.02	1230.53			16950.7	120423	253016		469483		797.134	5.37748e+06	673.53	1307.3	7667.8	141643			2738.79				117325		4039.46	1.30902e+06	948828	109250	264.718	534378	128034	68631.3	10852.4
20250123_TIMSTOF_EV_kalai002_SA_EXT00_A55	55	female	10-14	hospitalized	AP	270993	1.75473e+06		1484.28			534.857				2432	3296.15	1149.85	658.246		6052.83	122278	279387	1004.94	461470		1723.23	5.05175e+06	784.2	1490.99	6406.61	143687	1279.39		2731.54			398.59	110068	712.759	3293.17	1.45881e+06	1.09343e+06	122513		454113	131433	95929	25547
20250123_TIMSTOF_EV_kalai002_SA_EXT00_A56	56	male	10-14	hospitalized	AP	226291	1.80719e+06					792.172	266.458	1093.88		3404.62	2349.05	1017.04	597.91	690.92	3507.82	112283	293448	1255.67	363893	1174.32	3073.93	5.65389e+06	942.945	1683.61	6022.09	127275	8498.65		2416.05	192.437			142333	992.51	4539.86	1.02783e+06	1.38982e+06	100343		542137	119800	96019	13949.6
20250123_TIMSTOF_EV_kalai002_SA_EXT00_A58	58	male	0-4	subclinical	AP	277054	2.21421e+06				624.708	978.377	250.995	765.278				1445.12			33947.3	104641	248484	753.133	364466		1427.82	4.95597e+06	571.081	1001.85	2659.35	127054	382.525	245.558	2039.55	162.345	386.567		71585.8	732.932	7267.93	1.29341e+06	1.45788e+06	170383		551782	277936	110624	23114.2
20250123_TIMSTOF_EV_kalai002_SA_EXT00_A59	59	female	10-14	subclinical	AP	208410	1.87953e+06	1748.55	1190.62			710.787				4242.1	3880.86	1138.92			5367.11	121150	288823	953.105	409588		1631.85	5.09716e+06	992.632	1884.49	7682.76	142562	662.876	668.114	3087.59				79031.7	857.258		1.43472e+06	906948	100606		403837	124604	96953.4	10564.2
20250123_TIMSTOF_EV_kalai002_SA_EXT00_A60	60	female	10-14	hospitalized	AP	247633	1.77406e+06	1681.16	1669.1	478.376	662.006			1319.36	539.634	1847.25	7450.16	1086.85			4166.32	142049	315138		468888	1399.18	957.178	5.28773e+06	1423.76			123490	393.501	924.767	3048.79	228.17	631.104	306.163	64619.9	920.327	4813.09	1.68011e+06	567885	98728.7	3110.57	234646	239856	41577.9	12261.4
20250123_TIMSTOF_EV_kalai002_SA_EXT00_A61	61	female	10-14	hospitalized	AP	292617	1.99366e+06		1757.75		537.612			760.64		1710.49	4875.95	895.855	581.061		11807.5	89196.7	280000		427944		1195.07	4.68825e+06	1008.57	1128.58	7721.74	102890	1082.09	515.222	2192.08	200.135			140309		3617.87	1.11747e+06	1.5321e+06	87969		529997	157780	101826	28021.7
20250123_TIMSTOF_EV_kalai002_SA_EXT00_A63	63	male	5-9	hospitalized	AP	289988	1.94699e+06	2410.39	1459.64	383.978	598.57					3524.76	3514.79	1850.81	548.829		4543.05	97345.9	275998		480803	894.435	1268.28	5.10915e+06	1434.17	815.085	2923.99	119715			2488.68	241.336		214.346	79751.3	3299.13	4367.78	1.33042e+06	923220	187006		518153	136337	26983.1	13035.8
20250123_TIMSTOF_EV_kalai002_SA_EXT00_A64	64	female	5-9	hospitalized	AP	284294	1.84073e+06	1077.62	1383.4		618.295			912.789		1870.98	3157.05	1822.27		3018.94	20842.2	64180.5	207432		394629		591.635	5.23763e+06		1769.69	3581.43	115573			2720.81		212.899		74046.5	736.692	5846.84	1.34109e+06	1.19369e+06	79851.7		601577	166290	49388.8	9370.01
20250123_TIMSTOF_EV_kalai002_SA_EXT00_A65	65	male	10-14	hospitalized	AP	273328	2.17428e+06	4165.58	877.534	344.129	423.525	583.803	528.572	1706.89	726.679	2113.38	4031.63	746.988	523.607		6062.44	143648	283938	1239.75	458450	1129.29	1853.64	5.27371e+06	1176.75	1173.83	2902.37	146160	1957.18		2576.15	222.92	782.706		58605	1118.32	5265.87	1.64232e+06	1.12411e+06	136686		401683	212291	78149.1	20757.9
20250123_TIMSTOF_EV_kalai002_SA_EXT00_A66	66	female	10-14	hospitalized	AP	274729	1.54081e+06		1666.14		589.554			542.059		3423.67	4452.81	1779.59	306.502	1865.37	3934.82	139547	303587		343093			5.07808e+06	1207.58	1187.6	8229.31	147304	5086.07	1209.98	3794				132839			1.4418e+06	1.3318e+06	148204		410945	135009	100667	22160.4
20250123_TIMSTOF_EV_kalai002_SA_EXT00_A67	67	female	10-14	hospitalized	AP	270762	1.61002e+06		1486.96	389.045		1179.32	261.038	762.627	609.154	4227.35	4527.77	1068.45	840.653	1085.93	4983.36	107498	286148	1212.46	292140	2134.66	1188.48	4.28319e+06	1026.23	1197.12	7245	125956	3702.85		3284.7		352.99		75522.9	858.371	3566.27	1.07225e+06	496254	127687		447269	101038	117446	37648.6
20250123_TIMSTOF_EV_kalai002_SA_EXT00_A68	68	male	5-9	hospitalized	AP	316169	2.09044e+06	1939.24	1664.09	289.642		669.168	956.521	1582.24	745.065	3112.28	12671.2	1857.98	533.464		7556.16	83554.3	257680	1678.68	291536		2389.82	4.8406e+06	1044.88	1813.76	4075.34	127598		486.226	2686.28	192.722	728.856	194.943	93520.7	1093.35	3338.87	1.45886e+06	958900	137172		375442	150295	90738.2	36487.8
20250123_TIMSTOF_EV_kalai002_SA_EXT00_A69	69	female	10-14	hospitalized	AP	301537	1.93401e+06	2062.35	1800.03		715.299					3072.35	4016.11	1182.99	631.781		4224.57	85510.9	300694		392164		604.246	5.17831e+06	1089.53	809.956	3276.27	150814	1604.56		3425.84				124637		5613.78	1.22656e+06	1.23722e+06	122313		373817	129236	63887.5	25572.6
20250123_TIMSTOF_EV_kalai002_SA_EXT00_A70	70	female	5-9	hospitalized	AP	236315	1.7285e+06	3761.05	1796.42	452.131	582.607		319.564	1084.28		2366.32	4597.47	1975.6	744.901	1977.04	4290.27	68569.8	212609	807.441	216146	2041.36	1476.57	4.9018e+06	1162.47	2407.56	14351.2	120253			6112.62		358.558	330.773	91723.8	1656.63	5025.89	1.35408e+06	677855	173634	2297.2	417629	110439	65331.6	15612.5
20250123_TIMSTOF_EV_kalai002_SA_EXT00_A71	71	male	5-9	hospitalized	AP	220870	1.76444e+06	3903.92	1194.45			934.241	257.186	1084.29	677.747	3225.78	4242.04	1312.15			5283.09	107318	228699	1155.44	231811	472.446	1391.87	4.56634e+06	1117.75	1710.89		107032			1936.17	221.375	560.552		81627.2	909.173	4372.24	1.37509e+06	674156	94793.3		508918	126373	37720.4	12569.3
20250123_TIMSTOF_EV_kalai002_SA_EXT00_A72	72	female	10-14	hospitalized	AP	240147	1.83762e+06		2180.98			838.267		958.596	383.195	3115.61	3578.28	2334.3		959.927	7095.64	96680.8	209711	1156.92	321426	3484.28	1579.14	5.166e+06		1546.16	4141.27	108311	802.077	480.111	2151.24		238.524		96336.9	775.664	7358.12	1.41564e+06	1.1759e+06	160051		263447	76820.7	23879.8	2263.8
20250123_TIMSTOF_EV_kalai002_SA_EXT00_A73	73	male	10-14	hospitalized	AP	307811	1.77039e+06		2534.93		694.225	494.839	268.715	682.638		2892.89	3475.82	1493.33	530.198	4049.32	3674.85	117166	206812	1423.65	464861	883.72	1995.87	5.16088e+06	631.494	3106.86	8531.4	130301	1282.51	353.804	3741.89		312.63		88439.8	852.953	2884.93	1.30907e+06	1.64871e+06	114478		259199	152086	56903.4	12208.8
20250123_TIMSTOF_EV_kalai002_SA_EXT00_A74	74	female	5-9	hospitalized	AP	253826	2.03182e+06				612.923			1117.46		2891.4	1790.32	1807.63	872.737	2260.32	4832.01	86709.2	359603	1353.36	395568		1321.41	4.84737e+06	1227.61	1534.2	7169.02	115851		624.405	3716.27		452.483		102876	983.637	3908.93	1.23595e+06	1.12144e+06	215076		501182	164666	96416.1	20549.8
20250123_TIMSTOF_EV_kalai002_SA_EXT00_A76	76	female	30-34	subclinical	AP	281538	1.5441e+06	2590.28	1550.12		615.536			667.939		3000.53	5700.49	1182.6	808.214	2077.29	3502.03	94919.4	331900	1557.53	389371	4560.14	2069.04	5.8211e+06		2521.15	8045.98	166746	1294.06		3251.08				111319	1172.58	5298.56	1.43307e+06	897882	73934.6		495634	137046	70723.4	16355.7
20250123_TIMSTOF_EV_kalai002_SA_EXT00_A77	77	male	10-14	hospitalized	AP	230757	1.87027e+06		1354.64				187.835	1127.65		2235.93	5821.2	1420.26			6895.21	121625	247950	1475.61	413299	1087.1	2375.91	4.93719e+06	742.949	1915.53	3928.6	145176	1052.91	519.136	2172.22				89814.9	890.761	4499.9	1.2774e+06	958506	152951		528856	165509	162475	26120.2
20250123_TIMSTOF_EV_kalai002_SA_EXT00_A78	78	female	5-9	hospitalized	AP	245673	1.72014e+06	1194.89	1502.23		658.599					2533.19	3489.06	1372.2	540.92	668.927	4104.02	107714	211824		417754		684.165	5.02648e+06	974.789	937.56	7085.2	94752.5			4271.19	255.605			77523.1		3563.16	1.40316e+06	897822	242564		520857	194935	52652.8	9617
20250123_TIMSTOF_EV_kalai002_SA_EXT00_A79	79	female	5-9	hospitalized	AP	265357	2.15739e+06		2253.64					932.665		2175.48	3189.48	1269.38	603.609	2011.87	11991	79578.9	309315	860.841	423461		1776.05	5.21652e+06		1259.32	6014.13	147002	9029.98	860.127	2536.37				165162	921.822	3604.23	1.10216e+06	1.2413e+06	59295.6		504528	162047	78780.7	12630.6
20250123_TIMSTOF_EV_kalai002_SA_EXT00_A80	80	male	10-14	hospitalized	AP	259960	1.78698e+06	2875.34		332.795		735.32				2403.27	2531.8		1344.52	1239.56	3044.22	92500.6	365212	1708.66	324034	2801.94	4127.38	4.84287e+06	757.586	1961.93	7217.95	163306	1841.8	800.278	3228.74	77.3455		283.043	141442	1215.87	3986.97	1.52833e+06	834876	133622		431954	98163.8	86173.5	30698.4
20250123_TIMSTOF_EV_kalai002_SA_EXT00_A82	82	male	10-14	hospitalized	AP	243690	1.94461e+06	899.736	1803.5	371.214	516.402	358.72		682.946		1666.17	3222.43	2730.33	585.557		4750.98	105614	276709		332569	892.015	803.492	5.02448e+06	691.004	623.732	3417.7	143343			2314.54	231.306			90073.7		4570.44	1.58047e+06	1.18652e+06	235883		534668	241176	78055.9	29877.4
20250123_TIMSTOF_EV_kalai002_SA_EXT00_A83	83	male	5-9	hospitalized	AP	276492	2.03838e+06		1523.25	515.828	880.022	1185.65	416.036	1227.74	881.118	3289.91	3921.03	1094.48	567.728		16492.2	112860	242079	1203.27	521786	2143.95	2684.05	5.29149e+06	1347.02	1632.73	3545.96	105882	2091.7		3387.53	215.711	664.687	177.998	64533.3	1169.7	4986.73	1.63615e+06	1.09012e+06	186103		432694	184597	50096.8	15208.3
20250123_TIMSTOF_EV_kalai002_SA_EXT00_A84	84	male	20-24	hospitalized	AP	245010	1.33676e+06	2176.1	1092.8		601.885	559.941		660.238		3086.68	2565.62	740.726	495.879		13295.7	49039.3	299263		315805	1410.01	936.425	4.74097e+06	565.091	560.14	2758.04	150530	1371.61	738.449	2486.44			139.888	127423		5196.57	1.2598e+06	829067	103712		423430	164051	77302.3	24970.5
20250123_TIMSTOF_EV_kalai002_SA_EXT00_A85	85	female	20-24	hospitalized	AP	294399	1.26626e+06				484.787	659.944			500.367	1398.72	4938.79	592.187	475.497	3031.6	3774.31	112115	457921	1676.17	407809	1706.23	1083.51	4.65062e+06	961.612	1987.05	8195.2	132007	1380.81		4172.44		377.247		125527	678.507	3994.12	1.44432e+06	1.19151e+06	84373.7		531261	137520	60601.7	9039.5
20250123_TIMSTOF_EV_kalai002_SA_EXT00_A86	86	male	10-14	hospitalized	AP	274775	1.86468e+06		1890.31	309.425	484.544	962.125	257.954	1111.24		2743.48	2416.34	2440.6	632.666	2451.05	3197.78	87343.4	272900	2509.02	371253	2808.53	6042.16	4.78292e+06		3069.05	6892.51	109314	1003	965.479	2722.11		556.017		124246	1439.1	4858.1	1.32891e+06	1.08573e+06	98430.4	187.744	400469	127096	89381.5	14952.2
20250123_TIMSTOF_EV_kalai002_SA_EXT00_A87	87	male	10-14	hospitalized	AP	275161	1.62791e+06		1661.72	987.543	592.563	1274.59	292.648	1002.09		5371.44	2280.72	1194.65	386.977	4885.93	4922.5	104031	277524	1671.44	350613	3779.7	2144.09	5.12212e+06		1879.57	4181.26	157241	3722.5		3815.81		626.722		127421	1101.48	3892.12	1.30627e+06	888851	176705	3471.2	435361	151770	117188	24428
20250123_TIMSTOF_EV_kalai002_SA_EXT00_A88	88	male	5-9	hospitalized	AP	275470	1.89051e+06		1314.8	305.048	680.044			599.488		3832.08	2734.11	2316.76	570.571		6099.1	80175	331210	1025.11	242462	1817.14	1478.15	4.73341e+06	513.086	1518.01	3729.62	126506	387.3	1335.4	2571.65		265.104		192954	635.009	4759.09	1.18339e+06	615907	166105		392044	118755	130711	29658.7
20250123_TIMSTOF_EV_kalai002_SA_EXT00_A89	89	female	15-19	hospitalized	AP	282964	1.18639e+06	3427.48								1342.56	3337.89	1153.56	605.118		5255.2	101646	308433	1152.5	460184		2087.53	4.85119e+06	999.736	1049.43	3074.88	130795	6231.06	385.35	1848.44				100512	595.826	4935.61	1.33441e+06	774665	82951.1		399027	145417	43766.7	18329.7
20250123_TIMSTOF_EV_kalai002_SA_EXT00_A90	90	female	25-29	hospitalized	AP	299425	673539	2987.82	827.077		350.909						6072.51	918.758	522.106	1953.32	2404.18	73500.8	480843		351657		752.091	4.85371e+06		1128.92	3598.72	134650	10589.6		3987.22				91801.1		3331.73	1.51035e+06	755200	66633.3		606097	221518	128777	31112.4
20250123_TIMSTOF_EV_kalai002_SA_EXT00_A91	91	female	10-14	hospitalized	AP	239008	1.47766e+06		1664.57			1114.16	331.829	1099.84	632.793	5423.45	3143.86	1498.76	585.454	2427.22	8865.33	98883	289837	1584.96	383741	1533.7	2541.5	5.1235e+06	1165.03	2104.27	6105.58	149918	2933.11	621.811	3563.33	202.44	529.191	337.433	113804	890.688	6846.49	1.29024e+06	676011	182781		399041	116995	80201	22431
20250205_TTHT_EV_kalai002_SA_EXT00_B2_A1	1	female	5-9	hospitalized	AP	265679	1.88509e+06	933.474		206.796			306.984		133.384	2331.43	3183.2	1704	1124.56		5681.39	88776.7	352433	8514.7	383978		1987.15	4.44483e+06		2315.73	3477.6	145518	750.385	526.679	2445.86				98171.9		4161.63	1.29028e+06	980467	214197		514133	159887	91579.8	36105.9
20250205_TTHT_EV_kalai002_SA_EXT00_B2_A10	10	male	10-14	hospitalized	AP	300377	1.88802e+06	3004.05	1280.96	232.92				221.446		1827.12	3668.97	1559.58	1350.38		3669.83	93281.4	336554	1437.18	459015	1010.09	1533.07	5.23733e+06	1707.83	1365.87	4267.52	144183	494.864		3625.61			127.368	107933		3910.46	1.40339e+06	800917	110655	191.904	434921	191075	135323	40533.8
20250205_TTHT_EV_kalai002_SA_EXT00_B2_A11	11	female	30-34	subclinical	AP	321575	1.57854e+06	2011.16				438.824		1004.38			2401.54	1637.73	632.686		5125.09	127427	272996		569651	940.847	1164.19	5.42227e+06	1086.33		3274.06	149556	423.156		2561.5				88326.1		4277.81	1.60656e+06	1.06019e+06	233541		537216	304051	94847.4	17189.5
20250205_TTHT_EV_kalai002_SA_EXT00_B2_A12	12	female	10-14	subclinical	AP	252785	2.07503e+06	2815.03	2698.32	222.61						1188.38	3249.54	1669.03	2692.54	1979.5	5772.85	98662.1	317526	10446.3	390828			4.70689e+06	1013.02		5239.79	156390	492.93		3168.54			204.277	85458.7		2788.32	1.22711e+06	924520	203180		571226	179305	129412	24073
20250205_TTHT_EV_kalai002_SA_EXT00_B2_A13	13	female	10-14	subclinical	AP	284157	1.96556e+06	840.778	4507.23					460.575		1162.55	8064.55	969.067			4780.63	169953	262477	6139.32	481693	1155.02	3948.83	6.13546e+06		3202.78		153442	549.422		3863.93				77784.1	2369.98	2700.77	1.76237e+06	1.10888e+06	216998	216.883	453991	192416	65860.1	19700.3
20250205_TTHT_EV_kalai002_SA_EXT00_B2_A16	16	male	10-14	hospitalized	AP	253396	1.75499e+06	718.311		283.565	714.047			283.856		1711.01	4320.12	1499.47	524.417	2962.8	7131.31	110263	220067	1595.25	432082			5.23156e+06	940.01	2763.86	2675.71	132083			3812.77			143.165	98497.3		2811.36	1.33408e+06	1.2385e+06	114666		503137	69757.8	20243	3320.52
20250205_TTHT_EV_kalai002_SA_EXT00_B2_A17	17	male	10-14	hospitalized	AP	349239	1.833e+06		1572.79	254.199	720.26			1163.68	178.475	2600.59	4955.95	1391.92	1144.38		3913.96	86309.1	352345	2567.36	415150	555.87	1515.28	4.65145e+06	1188.96	2783.42	7120.94	144499	988.613	1825.61	4355.5		564.239	118.531	117134	1008.38	2035.66	1.34208e+06	759894	105239	181.932	490975	237710	134710	16735.1
20250205_TTHT_EV_kalai002_SA_EXT00_B2_A18	18	male	10-14	subclinical	AP	249228	1.70583e+06	2397.36	1814.99	310.84	502.609		298.924		138.474	2138.49	3511.01	2071.83	609.171	1750.74	7926.37	71108.4	389301		381336		1075.73	4.93893e+06	983.666	1275.6	3614.48	134664	1049.97	1352.44	4941.43		1069.3	105.672	115909		3648.42	1.31829e+06	1.00502e+06	119916		559134	200590	155622	41487.5
20250205_TTHT_EV_kalai002_SA_EXT00_B2_A19	19	female	10-14	hospitalized	AP	274109	1.94077e+06	3025	3495.67		1078.46		395.631	1062.62	182.048	1506.42	2217.4	1017.17	3118.84		3052.76	130133	311888	1106.67	434934	630.427	2798.2	4.89805e+06	1181.14	2088.29	3669.2	135569	770.458		3766.83	476.73	378.198	113.872	85046.8		2808.34	1.34248e+06	1.03473e+06	155930	215.143	567532	142976	55693	17267.6
20250205_TTHT_EV_kalai002_SA_EXT00_B2_A2	2	male	30-34	hospitalized	AP	223657	1.10834e+06	3958.04	2817.1		794.392	562.572	239.277	905.925	199.102	1111.08	3859.55	1358.11			3487.49	92363.1	329196		335962	1018.56	1537.44	4.59392e+06	826.498	2224.43	3066.65	142333	624.323	1315.92	2414.4	312.257		144.048	127655	3730.19	3760.56	1.24568e+06	477909	132721	189.032	578627	154232	76378.8	12764.3
20250205_TTHT_EV_kalai002_SA_EXT00_B2_A20	20	male	5-9	hospitalized	AP	258809	1.81094e+06	514.667		265.171				764.785		1429.78	2054.13	1862.56	967.51		4952.5	69479.3	213929		374104		1027.09	5.00434e+06	985.549	2014.68	5177.7	126011	491.699	656.878	3358.1			151.126	79542		3418.52	1.16079e+06	994589	163977	243.848	370339	184234	54548.7	11319.6
20250205_TTHT_EV_kalai002_SA_EXT00_B2_A21	21	male	15-19	subclinical	AP	234862	1.98419e+06	6241.03	8803.76				387.364	503.341			2599.29	1531.49			3238.76	124985	196430	1229.29	441472		3128.5	5.98835e+06	841.247	2475.06	2591.95	153573	674.12	534.305	2110.22				93998.2			1.80249e+06	887090	240420		373666	205608	88350	14896.5
20250205_TTHT_EV_kalai002_SA_EXT00_B2_A26	26	female	10-14	hospitalized	AP	288377	1.6609e+06			238.228				299.833		2315.66	3221.93	1025.93			9682.21	100079	363104		358950	1539.83	845.644	6.01333e+06	1267.74	3578.37	4195.25	151482	1137.33		2557.6			103.977	131590		3098.12	1.52564e+06	1.04263e+06	92337.3		510254	141171	116891	23387.3
20250205_TTHT_EV_kalai002_SA_EXT00_B2_A29	29	female	55-59	subclinical	AP	254990	1.09244e+06	777.595	1971.67		775.61		329.767	944.987	171.846	1535.28	2476.72	1344.77	1157.12	3813.96	4608.94	99090.5	289376		394722			3.82941e+06	974.212	2212.05	11798.9	163032	797.896	393.694	6369.74	699.296	300.037	95.3766	94934.9		2205.9	1.20609e+06	717132	191720	158.27	585825	286847	93157.9	17471.1
20250205_TTHT_EV_kalai002_SA_EXT00_B2_A3	3	female	10-14	hospitalized	AP	266479	1.86168e+06	9799.13	1439.58	190.405				388.94		1636.06	4193.12	1735.77			6538.21	103582	248070	1733.29	347081	504.259	1542.66	4.99941e+06		2093.98	2358.52	122028	561.088	912.815	2748.82	257.784		103.725	101470	1144.34	1378.38	1.40933e+06	825505	75394.1	245.168	513016	120456	62992.9	17253.5
20250205_TTHT_EV_kalai002_SA_EXT00_B2_A32	32	female	15-19	subclinical	AP	187684	1.47824e+06	838.596	10370.5			1601.3	348.876	1282.64	207.459	824.262	4414.14	1304.73			4155.62	93455.9	191385	1822.53	503130	1627.4	2835.68	5.12402e+06	792.609	3685.55	5295.33	141660	318.198	749.955	3789.55			109.98	68958.7	1668.29	3442.48	1.04613e+06	872410	165037		366183	76588.7	70459.8	7741.6
20250205_TTHT_EV_kalai002_SA_EXT00_B2_A35	35	male	60-64	subclinical	AP	222885	1.15993e+06				701.55	541.237	406.154	1293.62	193.621		1909.18	1030.59	804.314		4563.22	107617	288929		298512		989.864	3.90897e+06	745.257	756.785	2836.77	182680	650.33	344.211	2257.66		532.81	172.855	95900.2	1046.49	4026.04	1.19323e+06	1.00843e+06	207962	202.545	582436	256576	85089.8	11544.6
20250205_TTHT_EV_kalai002_SA_EXT00_B2_A39	39	male	10-14	subclinical	AP	263905	1.45649e+06	611.242	1751.93	206.997	1174	715.464	336.401	910.614	158.356	1333.71	3743.29	1257.57	607.207	2058.63	3282.87	96849.2	280620		376871		1441.65	4.33975e+06	1036.7	2117.78	8144.1	134486	646.152	915.577	3199.73		747.92		98182.6		4590.4	1.1924e+06	894973	107073	156.222	175115	83940.3	35195.6	6562.2
20250205_TTHT_EV_kalai002_SA_EXT00_B2_A40	40	male	5-9	hospitalized	AP	192835	1.63236e+06		2060.45	263.304		1226.24	351.846	1200.69	205.144	2054.24	4785.61	1742.84	532.879	3237.57	5347.97	88441.3	352251	4123.28	382463	1034.89	3104.47	4.45471e+06	1322.64	3593.97	3652.83	142765	818.167		2793.58		924.688	189.203	94635.8	1480.01	3151.98	1.28279e+06	642018	216382	181.644	486411	241381	146913	27413.9
20250205_TTHT_EV_kalai002_SA_EXT00_B2_A5	5	male	10-14	hospitalized	AP	251337	2.06554e+06	2165.61		307.656	878.556	1503.81		729.346	221.269	1736.95	9566.58	2733.58	614.148	5223.88	6004.23	107126	251668	9360.88	396417	1137.9	4560.22	5.50717e+06		7779.77	7644.32	110640	521.59		3949.28			131.501	95059.8	5160.36	3705.57	1.43586e+06	790053	112131	193.774	480445	104300	56526.4	15633
20250205_TTHT_EV_kalai002_SA_EXT00_B2_A6	6	female	15-19	hospitalized	AP	260818	1.82861e+06	1877.64	2907.73	210.299	526.442				167.219	1685.87	2360.18	1588.35		3332.35	5442.73	110787	274630	1685.6	517377	786.49	3145.25	5.66961e+06	1524.06	5268.41	7619.35	140015	1154		3801.01		567.282		117700	1963.16	2673.61	1.35119e+06	854450	72521.4		448470	86116	47328.5	21996.2
20250205_TTHT_EV_kalai002_SA_EXT00_B2_A7	7	female	10-14	subclinical	AP	269161	1.91705e+06		1161.67	167.051	516.186	676.905	446.482	1304.53	270.669	1398.39	4740.84	992.147	510.091		8636.69	170054	263816	1894.79	443883	606.861	2431.28	5.20169e+06	991.822	2071.74	4685.58	135927	702.072		3838.86		772.007	106.13	82132.3	1409.09	3181.42	1.52046e+06	720768	206949		542401	314196	153333	25793.3
20250207_TTHT_EV_kalai002_SA_EXT00_B3_A15	15	male	15-19	subclinical	AP	283540	1.4638e+06	911.804	1910.85	115.887	152.036			1164.08		1271.76	3935.94	710.15	556.287		3385.25	149044	385100		582711		2003.33	5.74209e+06	462.555	1925.18	735.98	165060	442.394		1734.51				60276.6	1530.71	2947.11	1.4534e+06	1.75136e+06	158225		504710	289712	94188.4	13647.9
20250207_TTHT_EV_kalai002_SA_EXT00_B3_A22	22	male	5-9	hospitalized	AP	261837	1.99102e+06	334.051	1106.57	165.6			228.805	1136.38	182.023	2591.85	1946.88	1466.21			7281.03	116429	227378		432892		1983.13	4.92779e+06	667.846	791.059	3968.46	113988	480.515		1820.44	144.411		125.365	48370.3	910.485	2868.17	1.49307e+06	1.25237e+06	216100		358922	208309	123199	14116.7
20250207_TTHT_EV_kalai002_SA_EXT00_B3_A23	23	male	10-14	hospitalized	AP	258775	1.51695e+06		10318.2	197.088	120.911		280.178	930.114	178.016	1563.27	3116.94	1854.02	625.134		4548.39	57010.8	410414	2016.63	279952		2913.62	4.71774e+06	767.856	2131.43	6328.73	118138	190.588	538.541	2073.66	94.3452	631.132		81218.2	1779.92	2529.35	1.15203e+06	719357	124832		438408	104419	128267	25907.5
20250207_TTHT_EV_kalai002_SA_EXT00_B3_A38	38	female	5-9	hospitalized	AP	255874	1.68968e+06	640.207	1491.45	187.147	584.265			1180.87		2577.36	3891.62	2427.65	542.856		4937.01	80318.1	303727	6269.82	277696		1242.87	5.20118e+06	503.045	1073.54	2713.93	103005	582.154	972.825	2348.83	129.258		125.18	124556		2475.25	1.52104e+06	982035	123303		442827	161917	124971	13668.5
20250207_TTHT_EV_kalai002_SA_EXT00_B3_A4	4	female	35-39	hospitalized	AP	323374	1.05158e+06	421.898			351.227			749.544		2282.33	5594.09	1045.16	427.47	1505.08	3428.75	71575.2	383754		442367	762.451		5.86087e+06	591.64	1900.08	5465.23	109016	523.063	881.169	2405.05			159.191	142389		3312.26	1.59858e+06	1.69785e+06	108217	224.515	457864	159292	65818.9	20358.8
20250207_TTHT_EV_kalai002_SA_EXT00_B3_A50	50	male	15-19	hospitalized	AP	280582	1.92146e+06	992.128	1606.93	129.062						1766.58	2982.69	1853.88			5263.87	138223	262258	865.182	532649	1033.02	3118.52	5.50787e+06	810.802	1315.95	2043.01	136440	404.016		2705.17				90312.3		3381.02	1.7198e+06	1.53124e+06	161388		400783	174895	71184.5	21415
20250123_TIMSTOF_EV_kalai002_SA_EXT00_C31	31	male	5-9	hospitalized	CP	247062	2.06329e+06		2134.6					1051.07		1675.75	1832.07	1459.05			6842.75	72426.8	303923		410720		1158.59	5.87698e+06	1792.69	1830.22	4422.63	107326	1224.6		2796.83				125413	3487.81	3620.57	1.16307e+06	1.59253e+06	110222		429948	102988	66935.1	10680.2
20250123_TIMSTOF_EV_kalai002_SA_EXT00_C34	34	male	0-4	subclinical	CP	271523	2.30841e+06	757.397	2107.96			499.031		2092.18	1400.08	1301.13	4516.08	1794.4			6917.71	105738	305383	1768.31	446193	1349.46	2988.25	5.23181e+06	1060.83	2025.44	1876.79	108211	1312.82		2633.97		838.736		77706.7	1557.86	5717.14	1.52184e+06	1.01297e+06	302262		532605	220996	114734	43782.6
20250123_TIMSTOF_EV_kalai002_SA_EXT00_C37	37	female	0-4	subclinical	CP	263564	2.18467e+06	826.172	1978.89		1264.1			2234.84		950.346	2992.08	980.385	489.473		3877.64	41760.9	231328		437688		676.677	4.23973e+06				123959		598.894	2302.97				94171.9		3160.63	1.0908e+06	1.08846e+06	95692.8		585436	121717	65843.5	14058.2
20250123_TIMSTOF_EV_kalai002_SA_EXT00_C38	38	female	5-9	hospitalized	CP	294806	1.74556e+06	1581.81	1830.63	257.194	1182.36					2934.8		2351.38			12394.5	108696	250490		318569			5.00053e+06		704.856	3331.14	152018	1479.05	730.97	2755.45				59541		5599.92	1.3926e+06	1.19185e+06	168139		454610	208192	127524	10990.9
20250123_TIMSTOF_EV_kalai002_SA_EXT00_C47	47	male	30-34	hospitalized	CP	217674	788021	2921.35				2043.4	372.125	1066.02		1727.82		1362.57	1485.73	2236.58	3161.24	111507	289555	2871.59	391544	4665.43	6932.41	4.79573e+06	1039.48	4424.82	10406.7	125748	2156.68	883.978	7195.33		828.452		123186	3698.28	4114.42	1.47767e+06	1.04155e+06	110176		428944	210569	150673	32844.9
20250123_TIMSTOF_EV_kalai002_SA_EXT00_C48	48	male	10-14	hospitalized	CP	226298	2.01401e+06	1640.8	2108.33		741.874			769.418		977.641	3802.7	1264.25			1977.55	106248	276206		448723		1256.23	4.63915e+06	1272.51	988.704	3103.29	140402	2176.15		3803.48	361.72			92392.6	901.985	3675.28	1.33479e+06	1.06664e+06	146263		329150	97763	36858.1	12357.2
20250123_TIMSTOF_EV_kalai002_SA_EXT00_C50	50	male	15-19	hospitalized	CP	270838	1.81708e+06	2131.81	2059.4							1437.99	6163.84	1370.46			4125.08	125170	244435	1455.78	505169	705.748	1651.67	5.13716e+06	1000.95		2892.44	159458	857.221	522.901	3320.32	554.693			73401.7		5821.04	1.40695e+06	944722	190928		385313	195825	116509	18825.5
20250123_TIMSTOF_EV_kalai002_SA_EXT00_C51	51	male	20-24	hospitalized	CP	262577	1.11136e+06	1471.82	1724.93		717.322			1020.97		2150.76		1675.53	646.936		1806.28	102814	261301	986.026	437880	918.759		4.38898e+06	859.966	743.729	2764.03	181492	1746.3	505.704	3578.95		415.28		135179		3753.26	1.18341e+06	752947	208236		568737	195942	108649	31345
20250123_TIMSTOF_EV_kalai002_SA_EXT00_C52	52	female	10-14	hospitalized	CP	284011	1.31787e+06	1192.09	2311.29	1230.4	1009.18	200.832	385.232			2537.53	3050.92	1596.23	687.75	2031.49	7817.42	105529	389595		485371		1282.98	5.23118e+06	1540.18	1977.23	3675.05	175861	1654.24	642.023	3529.72			539.016	84769.5		5422.33	1.25972e+06	1.05785e+06	98913	920.111	473184	194289	162284	35424
20250123_TIMSTOF_EV_kalai002_SA_EXT00_C53	53	female	20-24	hospitalized	CP	268894	1.48027e+06	552.943	2171.33		693.552			1267.52		1727.71	1122.28	1128.92	925.64		2240.03	115839	358764	651.723	462018	948.679	1934.6	4.79914e+06	728.57	2276.96	1426.96	128918	1501.65		2158		535.569		89702		4192.92	1.63928e+06	1.46062e+06	237928		518271	193842	39037.6	11799.6
20250123_TIMSTOF_EV_kalai002_SA_EXT00_C56	56	male	10-14	hospitalized	CP	218026	1.52571e+06		1297.68			970.789		1691.89		1854.79	3946.55	1569.39	752.585	1495.49	9309.5	98986.3	308422	2487.28	391430	1703.84	4698.47	5.10394e+06	1245.66	2957.57	4221.21	173449	1678.29		3172.37	782.29			86065.4	2153.32	3853.6	1.40578e+06	810606	147818		532353	129204	105021	19074.7
20250123_TIMSTOF_EV_kalai002_SA_EXT00_C60	60	female	10-14	hospitalized	CP	247497	1.84041e+06				750.651					1314.4		1443.35			3461.39	90720.3	307705		431550		1930.87	5.52063e+06	1202.97	1345.83	2807.71	140728	1926.8		2679.18				84960.1		3249.83	1.45562e+06	1.13036e+06	54812.9	725.224	222755	137033	65212.4	21125.6
20250123_TIMSTOF_EV_kalai002_SA_EXT00_C62	62	male	10-14	subclinical	CP	223704	2.08711e+06	2325.83						2584.81		1237.83	4512.42	2348.64			1835.61	90851.4	211987	1601.05	527315		2035.21	5.18717e+06	1126.49	2462.66	6197.9	126761	1195.69		3062.33				71744.2	1898.96	3612.65	1.35255e+06	1.02802e+06	115751		256362	97904.6	53995.4	13884.5
20250123_TIMSTOF_EV_kalai002_SA_EXT00_C63	63	male	5-9	hospitalized	CP	286394	2.04579e+06	2880.24	2331.89	658.171	946.148		456.701	759.269		1799.16		1821.57			5838.3	84636.7	280213		491071		1406.3	5.39819e+06	1109.54		1603.52	147879	1452.1		3574.17	695.849			115122		3399.38	1.37423e+06	1.21947e+06	167042	1169.6	472592	134166	69976.9	35456
20250123_TIMSTOF_EV_kalai002_SA_EXT00_C64	64	female	5-9	hospitalized	CP	266941	1.77605e+06	1056.26	1902.16					851.549		1301.89	2023.25	2336.41			3932.34	47274.4	244963	1771.9	389647	696.841	2145.2	4.7256e+06	1096.28		1405.14	103395	1705.92	609.643	2331.52				111530	955.069	4479.08	1.10582e+06	1.00762e+06	133476	133.264	586353	124355	56973.1	12435.3
20250123_TIMSTOF_EV_kalai002_SA_EXT00_C65	65	male	10-14	hospitalized	CP	268591	2.20502e+06	942.869	2121.69					1102.28		1587.14	3836.92	1178.52			3831.95	101212	272896	969.505	385404	885.803	2592.21	5.59168e+06	1385.7	1715.33	2114	137961	2018.39		2837.38			566.184	69925.2		3853.86	1.34878e+06	1.07843e+06	111615		304284	87628	22252.6	10639.6
20250123_TIMSTOF_EV_kalai002_SA_EXT00_C66	66	female	10-14	hospitalized	CP	270047	1.45697e+06				1031.29	3285.18		850.744		1996.68	2470.24	748.683	869.37		2892.28	104996	282418		345704		1251.43	4.92538e+06		1494.78	5326.61	149487			4081.03				111932		2785.46	1.1543e+06	1.00332e+06	131229		476614	141615	90665.8	9632.92
20250123_TIMSTOF_EV_kalai002_SA_EXT00_C67	67	female	10-14	hospitalized	CP	287977	1.54813e+06	648.098	1980.46	131.122			463.326	1223.91		1739.74	2193.33	1293.69		1664.38	6634.94	106605	290615	1433.2	345908	728.579	1538.88	4.61601e+06	980.031	963.924	3487.64	145593		806.786	2066.98		2089.75		61932.4	1888.48	5074.62	920649	833886	99031.9		472486	199588	162774	12171.8
20250123_TIMSTOF_EV_kalai002_SA_EXT00_C68	68	male	5-9	hospitalized	CP	276623	2.14158e+06	1855.51		990.028	979.959			968.032	1352.88	3049.92	7991.25	2401.89	689.85	2132.34	4466.33	73962.5	217472		314209	826.028	1665.7	5.14138e+06	895.806	2333.66	5821.01	134829			2928.62		565.682		91464.2			1.32485e+06	924804	182955		451321	164875	127781	67994.3
20250123_TIMSTOF_EV_kalai002_SA_EXT00_C69	69	female	10-14	hospitalized	CP	278588	1.69403e+06		2652.17	260.421	873.201			916.36		2187.15	3835.64	1159.66	941.435		5731.43	73896.1	368022		357679			5.32304e+06	890.323	950.048	2457.81	156892	1328.33	946.635	3237.67		319.48	690.847	83446		4765.39	958121	958822	141052		473494	147841	111762	30786.9
20250123_TIMSTOF_EV_kalai002_SA_EXT00_C70	70	female	5-9	hospitalized	CP	248305	1.64706e+06	1079.29	2141.71	842.069	876.771					2507.58	5004.28	1646.4	1485.6	951.553	3663.02	66615.4	251620		245422			4.68778e+06	1526.64	1021.81	5119.93	145426	2942.18	333.88	9654.63			333.446	70119		4358.58	1.00557e+06	700334	145048	872.821	538267	141611	101194	31913.3
20250123_TIMSTOF_EV_kalai002_SA_EXT00_C71	71	male	5-9	hospitalized	CP	203101	1.80021e+06		1643.14					1252.98		2066.65	3634.65	985.282		2210.53	7073.49	66317.6	201489		200410		1530.92	4.53693e+06	1259.17	2717.65	3584.12	130043		741.191	2386.05				85712.1		4645.32	1.12371e+06	784715	97125.9		628836	107888	72655.4	22239.5
20250123_TIMSTOF_EV_kalai002_SA_EXT00_C72	72	female	10-14	hospitalized	CP	240131	1.93372e+06	1134.42	1868.68							2342.19		1672.13	926.764	5319.64	4732.37	96921.9	283647		330881			5.12017e+06	1114.27	4544.82	12781.1	152416	2095.51		2525.51				79108.3		3261.49	1.17355e+06	618264	90225.5		308379	121131	82636.9	11151
20250123_TIMSTOF_EV_kalai002_SA_EXT00_C73	73	male	10-14	hospitalized	CP	293296	1.74925e+06	1648.9	3132.5	213.26			3322.89		905.134	3574.73	6877.23	1036.04	1384.98	3190.59	7091.82	87870.4	229050		392965		893.348	5.46967e+06	1211.05	5207.7	12498.5	132334			6675.51		702.299	261.274	84033.1	24763.5	2732.95	1.34313e+06	1.01083e+06	95785.9	1210.27	253366	130485	56742.3	17896
20250123_TIMSTOF_EV_kalai002_SA_EXT00_C74	74	female	5-9	hospitalized	CP	245037	1.77364e+06		2292.35	230.999	742.899					2476.3	2246.87	1821.88	578.694	1052.31	9261.18	88072.8	439662	926.296	442193		1378.28	4.45483e+06	1109.64	1973.27	6360.91	136046	1423.71	1316.89	4013.38			141.157	63112.5	804.704	3633.54	952008	901798	216964	392.072	556033	189466	166732	21995
20250123_TIMSTOF_EV_kalai002_SA_EXT00_C75	75	female	5-9	hospitalized	CP	274324	2.29282e+06				705.089	2296.48	979.052	1334.14	764.129	2100.02	3056.36	2259.43	1348.2	4053.74	10256.6	54934.6	404892	3746.91	296400	1915.96	8493.45	4.80137e+06	974.767	6079.92	4467.86	105264	2239.12	752.924	2661.55		1300.38		175963	3733.41	2630.89	1.2451e+06	951499	85742.7		503086	101060	48674.6	10070.7
20250123_TIMSTOF_EV_kalai002_SA_EXT00_C77	77	male	10-14	hospitalized	CP	238068	1.71436e+06	1628.12	1864.26	309.51	750.728	284.614	714.009	2183.59	676.889	1818.46	2365.97	2740.73		2594.65	11533.4	45097.5	219604	1461.56	293560	2360.99	1516.04	4.56564e+06	1077.93	2005.33	2313.81	138614		1950.36	3547.99	385.2	997.093		119201	1118.89	3576.27	1.19005e+06	798320	98903.3	308.484	296172	47842.9	50236.1	2859.9
20250123_TIMSTOF_EV_kalai002_SA_EXT00_C78	78	female	5-9	hospitalized	CP	237054	1.96714e+06	635.876	2432.28		1331.92			1614.44		1849.39	4013.28	1443.73	598.604		9513.16	75672.8	163452	1274.15	278843		1869.89	5.03645e+06	1197.35	1532.98	3305.48	91622.4		1470.69	3576.78	827.84	756.018		87373.3		3406.96	1.08001e+06	1.21072e+06	76864.4		482657	112866	21923.2	4571.78
20250123_TIMSTOF_EV_kalai002_SA_EXT00_C79	79	female	5-9	hospitalized	CP	209520	1.80456e+06	1362.96	1685.1					1012.63	183.944	1901.76	5684.48	1139.82	1352.81	1775.25	2279.09	74348.6	309164		352580		2072.5	5.44312e+06	1545.92	2471.04	4080.52	123191	2057.33	1357.83	4042.38				128101		3567.98	1.19518e+06	973189	57883.8		472722	128743	74778.5	26549.1
20250123_TIMSTOF_EV_kalai002_SA_EXT00_C80	80	male	10-14	hospitalized	CP	232806	1.51935e+06	1455.43	2995.01	546.187		911.613	829.217	1191.01		1483.02	3131.56	1102.06	773.956		2068.72	69765.1	315941	1280.9	272079		1117.03	5.02206e+06		1457.38	2205.96	148890	1466.01	629.105	2763.56		405.136		144546		3191	1.10004e+06	1.08148e+06	103729		489115	120711	122201	39139.7
20250123_TIMSTOF_EV_kalai002_SA_EXT00_C81	81	male	15-19	hospitalized	CP	238013	1.74916e+06		1826.82	859.771		505.294			971.638	4001.87	3102.09	2419	644.397		3275.58	95743.1	276810	1787.35	339678	1197.22	2482.63	4.93753e+06	1321.94	1892.57	2557.31	124921	1164.74	1187.82	2504.48				74085.1	1337.09	4727.95	1.33769e+06	518409	166647		536004	183385	118119	22589.1
20250123_TIMSTOF_EV_kalai002_SA_EXT00_C82	82	male	10-14	hospitalized	CP	246363	2.1038e+06		2013.39		1289		354.37	537.288		2110.15		1255.47		627.971	3234.36	90106	210229		392923			4.85095e+06	1077.16		1487.38	150787			2196.56	816.424			98595.6		3602.24	1.23914e+06	1.43369e+06	148452		468245	203985	87113.6	15600.7
20250123_TIMSTOF_EV_kalai002_SA_EXT00_C83	83	male	5-9	hospitalized	CP	300796	2.13217e+06	503.725	2207.87	1104.93		696.945	716.241	1005.23		2523.9	5137.11	1364.17	959.276		12601.8	85642.1	230352	1946.45	499484	997.091	3873.57	5.54528e+06	1356.31	2781.34	2409.53	119789	2527.2		3431.88			449.74	97515.4	2262.21	3371.94	1.17391e+06	920737	186296		394450	123942	52599.8	28102
20250123_TIMSTOF_EV_kalai002_SA_EXT00_C84	84	male	20-24	hospitalized	CP	258291	1.43687e+06	2734.98	2039.98		1235.22					2069.66	17209.7	1441.65	986.902	2797.41	6424.2	76621.5	289466	1366.01	407310	989.972	2859.2	4.51791e+06	938.946	2091.56	5474.61	220656	1806.08	1247.37	2558.67		1329.11		74265.4	1084.02	5915.12	1.33999e+06	1.15018e+06	224090		476740	321701	239346	27389.5
20250123_TIMSTOF_EV_kalai002_SA_EXT00_C85	85	female	20-24	hospitalized	CP	272121	1.21787e+06	1512.83								1793.29	10876.4	1013.1	5964.46	912.121	8018.1	148406	470077	1635.83	396398	1478.83	1383.62	4.39222e+06	1160.32	1432.89	3718.34	166076	2106.24		4846.19		557.047		127667	1053.96	5540.7	1.34591e+06	1.22811e+06	148354		548855	211127	137328	29146.9
20250123_TIMSTOF_EV_kalai002_SA_EXT00_C86	86	male	10-14	hospitalized	CP	258817	1.65348e+06		2260.99	414.661		934.617		1496.59		2282.91	5691.68	2479.22	943.315		3450.42	78456.1	429561	1511.09	348617	1529.46	4127.39	4.60613e+06		3479.77	4352.36	103453	2173.96	825.22	2905.44				122119	2540.75	5705.57	1.27065e+06	1.073e+06	137608	92.9427	415056	145504	105368	24234
20250123_TIMSTOF_EV_kalai002_SA_EXT00_C88	88	male	5-9	hospitalized	CP	279407	1.64257e+06			230.854	871.626					2761.45		2429.01	588.277		2392.38	72333.3	383172		330391	821.593	1080.38	4.89718e+06		1032.48	3776.77	169129	1134.28		2056.47		365.886		77209.9	2145.29	5040.02	1.04032e+06	639124	173222	749.663	541200	172713	201282	23212.9
20250123_TIMSTOF_EV_kalai002_SA_EXT00_C89	89	female	15-19	hospitalized	CP	240849	1.54399e+06	1029.98	2551.71		573.437					2001.76					3724.88	53818.9	237230	1349.4	466533	1448.75	2982.65	6.09454e+06		2349.61	2400.42	145194	1572.71		2292.49				85882.4	1567.85	2573.01	1.56021e+06	879301	140218		354961	202880	88111.4	11169.1
20250123_TIMSTOF_EV_kalai002_SA_EXT00_C90	90	female	25-29	hospitalized	CP	329024	680496	1371.78				821.959	496.143	1345.6		1952.01	6711.36	769.713	4629.42		7420.39	81347.4	442901	1517.81	382444		1847.92	4.46246e+06	969.79	913.615	1993.44	177146	1757.82		2853.54		540.538		76108.3		2851.48	1.23552e+06	692644	100729		539326	225909	104897	19424
20250123_TIMSTOF_EV_kalai002_SA_EXT00_C91	91	female	10-14	hospitalized	CP	281994	1.7009e+06		2252.3			2646.2	987.145	2235.78	1229.46	2769.8	4230.38	1442.57	1031.81	3293.67	5749.34	93324.1	271137	2858.2	447152	2106.79	6468.94	6.18225e+06	1244.55	4563.11	4392.34	148917	1564.84	1784.24	3112.65		2078.24		143164	3611.35	3991.5	1.27295e+06	890569	145192		386533	139203	70054.7	11630.3
20250123_TIMSTOF_EV_kalai002_SA_EXT00_C92	92	male	0-4	hospitalized	CP	259348	2.04616e+06	441.985	3144.39	286.011			207.863	987.455		2094.98	3466.66	1843.75			9023.52	88752.6	274488	492.553	402484		1390.74	5.15404e+06	1234.97	1353.85	2794.55	140410			2058.6				64950		5657.14	1.23899e+06	1.49966e+06	253337		669805	239048	199284	19131.3
20250205_TTHT_EV_kalai002_SA_EXT00_B2_C14	14	male	5-9	subclinical	CP	231444	1.98429e+06		1664.41	133.568	375.605		197.341	718.604	91.7577	2719.85	3806.28	2045.46	260.58		34814.9	119794	306049		418620		4115.27	4.86607e+06	581.312	845.165	4163.86	127652	405.348	377.366	2241.65	72.4961			98910.3	439.873	2772.75	1.49899e+06	890620	206784		600122	397149	168489	37475.8
20250205_TTHT_EV_kalai002_SA_EXT00_B2_C16	16	male	10-14	hospitalized	CP	238890	1.4973e+06	729.061		163.188	351.032	300.203	128.613	538.683	91.4758	877.178	1557.64	862.405	446.694	2233.11	3713.97	76096.6	272306	952.172	366202	764.692		3.77401e+06	724.528	2276.64	6627.28	127248	476.486	134.683	2983.26	77.1169		68.8511	111267	598.482	1748.32	847489	791055	62297.1	159.25	435392	67880.6	36817.2	3821.23
20250205_TTHT_EV_kalai002_SA_EXT00_B2_C17	17	male	10-14	hospitalized	CP	339622	2.08939e+06	771.42	2707.61	131.836	418.696		134.265	524.136		2549.51	2873.91	1245.52	316.652	1175.56	6813.51	140132	274605		471270		2904.67	5.77856e+06	660.004		5059.2	143298	473.678	2367.98	3001.23				90076.8		3121.56	1.8713e+06	1.30716e+06	160373		518901	447249	213351	9976.72
20250205_TTHT_EV_kalai002_SA_EXT00_B2_C21	21	male	15-19	subclinical	CP	229180	1.59805e+06	830.945	1111.53	100.644	497.7	296.366	184.157	429.479	81.9097	837.487	2268.56	295.411	384.528	1068.14	6240.59	105884	229647	587.799	452348			4.56268e+06	346.981	1278.77	3950.49	154177	493.496	212.426	2042.2	109.634	332.782	58.075	107647	488.33	1193.41	1.27456e+06	1.23136e+06	141826	138.809	356061	239608	41425.1	14355.3
20250205_TTHT_EV_kalai002_SA_EXT00_B2_C22	22	male	5-9	hospitalized	CP	211690	1.96832e+06			165.711	447.658		134.12	705.794	95.0316	498.95	2035.77	445.156		1333.92	5999.7	126123	234737	524.821	398116		4672.96	4.53915e+06	559.914	587.071	7123.45	115094	466.318	228.036	2142.15			84.3198	80239.8		5287.36	1.37053e+06	919909	204811	169.888	510930	219928	191940	37998.7
20250205_TTHT_EV_kalai002_SA_EXT00_B2_C23	23	male	10-14	hospitalized	CP	229907	1.57815e+06	381.384	2527.08	103.865	386.707		165.19		75.1901	1221.21	10738.6	763.554	333.369		14763.3	141522	331797		276072		943.755	4.10088e+06	579.834	1458.93	2606.43	132171	360.248	97.7874	1631.67			109.55	73323.3		5429.9	1.11475e+06	567561	162324	112.968	697668	170597	224013	33483.8
20250205_TTHT_EV_kalai002_SA_EXT00_B2_C24	24	female	5-9	hospitalized	CP	257761	1.78289e+06		1683.48	146.927	691.606			416.956	64.939	3496.21	2700.16	810.276	342.242	1271.97	5435.9	100799	375138	778.463	319833		4612.3	4.65969e+06	719.531	1051.55	5718.82	121097	789.164	381.759	2643.49	92.8818	302.51	128.483	116764	500.104	3456.92	1.3842e+06	1.07632e+06	154552	151.092	520494	331730	95987.4	20354.5
20250205_TTHT_EV_kalai002_SA_EXT00_B2_C25	25	male	0-4	subclinical	CP	255305	2.10569e+06	201.331	1694.09	132.919		246.266	84.7355	409.344	88.7497	3723.55	2454.68	1770.76	349.244	1275.78	13022.3	130692	272208	1268.74	500456	879.909	2789.61	5.39466e+06	1112.04	989.878	4318.72	119571	439.925	253.173	1913.49		402.675	107.615	64647.7	416.732	6061.55	1.34747e+06	628786	126165		500322	257844	133440	6699.62
20250205_TTHT_EV_kalai002_SA_EXT00_B2_C27	27	female	10-14	hospitalized	CP	277336	2.04536e+06		7182.35	123.08	411.403	278.122		616.321		3995.59	14289.2	1379.71	355.331	2684.65	4067.99	131119	441537	1188.3	298894	5437.55	6400.2	6.05918e+06	795.301	1352.07	6163.46	122722	708.532	423.86	4266.59			92.2882	187073	1394.45	3262.94	1.85971e+06	1.09298e+06	99582.7	135.921	482113	332517	137820	22006.4
20250205_TTHT_EV_kalai002_SA_EXT00_B2_C28	28	male	5-9	hospitalized	CP	239230	1.62098e+06	489.595	1496.86	100.622	340.878		140.108	584.085	88.4576	3862.55	3491.66	926.296	445.719	1220.18	5313.82	104270	394706		356852		2555.73	4.42591e+06	601.46	808.906	3930.04	137050	531.834	330.783	3801.98		710.823	69.3118	144780		6126.8	1.5096e+06	526568	73487.7	161.998	703735	462621	218153	36884.7
20250205_TTHT_EV_kalai002_SA_EXT00_B2_C30	30	female	10-14	hospitalized	CP	287536	1.69627e+06	677.8	1434.91	175.135	553.458		147.864	698.727	89.1414	3038.21	2147.14	7083.25	450.12	1978.47	7323.01	88380.4	359826	1042.23	329606		3925.05	4.70973e+06	589.829	1252.87	5359.76	134434	594.416	1503.78	4102.94	89.8107	831.196		149105	493.327	3479.6	1.35398e+06	842307	182665	215.654	515885	363959	138551	26776.8
20250205_TTHT_EV_kalai002_SA_EXT00_B2_C4	4	female	35-39	hospitalized	CP	265644	1.08289e+06	240.255	10656.9			287.928	200.657	686.827	116.337	2189.9	1589.57	533.973	372.61	1584.68	5104.65	100786	492444	1286.48	418930	831.622		4.30334e+06	618.531	1256.65	9406.03	129244	521.227	302.361	2286.93		409.831	60.3575	99976.8	2513.77	5194.36	1.33748e+06	602763	104509		661676	413206	222958	24611.4
20250205_TTHT_EV_kalai002_SA_EXT00_B2_C40	40	male	5-9	hospitalized	CP	235848	1.78193e+06		2415.36	247.067	306.089	326.271	229.566	862.174	121.922	2372.94	4247.83	1111.89	475.74		4591.87	104844	350906	2167.96	431512	1912.97	13741.5	5.89293e+06	605.655	2300.14	3837.96	130040	759.737	490.047	2643.96		941.865	122.65	148256	1010.91	4357.24	1.83926e+06	1.28011e+06	223440		494961	427083	188072	27764.3
20250205_TTHT_EV_kalai002_SA_EXT00_B2_C42	42	female	10-14	hospitalized	CP	278212	1.78424e+06		2939.91	111.38	318.722			566.687		1859.29	1147.88	966.118	392.646	1260.3	4220.56	121585	297011		464579	326.352		4.82741e+06	805.108	865.112	10865.8	106792	425.673	438.237	4261.84			90.5664	91770.5		4205.42	1.47324e+06	458647	156997	137.729	626796	436108	223417	22404.4
20250205_TTHT_EV_kalai002_SA_EXT00_B2_C43	43	male	10-14	hospitalized	CP	226419	1.57692e+06	663.966	1869.06	158.889			97.3066		58.1054	1191.63	2008.41	921.243	576.759	3445.72	6174.43	89013.1	314722	710.267	308138			3.96153e+06	548.643	2677.8	22000	128511	575.794	622.909	4319.22	96.0347		92.8115	111255		2541.81	861582	747917	91432.5		389533	163164	57990.3	6619.91
20250205_TTHT_EV_kalai002_SA_EXT00_B2_C44	44	male	10-14	hospitalized	CP	275205	1.88627e+06	411.075	2361.75	185.826	364.537	286.4	122.791			2339.97	2609.32	1777.67	367.345	1101.56	7476.14	107315	240094		326510	717.501	4803.23	4.43111e+06	819.105	1710.19	7535.66	147678	482.471	261.694	2218.66			92.3863	65315.1	629.323	4345.31	1.46875e+06	720033	214181	138.678	532484	377677	206774	21209.1
20250205_TTHT_EV_kalai002_SA_EXT00_B2_C45	45	male	10-14	hospitalized	CP	289768	2.05853e+06	523.933	1566.99	143.812	379.987			513.44	54.5617	2612.38	3905.39	1584.58	357.972	2070.32	6978.31	109493	292668	800.36	367303	461.112		4.28323e+06	499.731	1266.7	7747.72	104788	422.209	345.457	4274.87				167184		3367.81	1.26302e+06	841358	114155		499281	329626	107266	13717.8
20250205_TTHT_EV_kalai002_SA_EXT00_B2_C55	55	female	10-14	hospitalized	CP	228027	1.58213e+06	171.831	1502.72	98.8219	359.065	311.954	177.389	679.289	111.216	3076.32	2341.8	682.108	413.824	983.985	5761.67	120361	257830	1906.74	440464	565.447	2056.75	4.04901e+06	707.295	2082.52	6288.84	142744	781.171	418.83	2161.77	90.0338	444.995	79.9949	104387	832.898	3175.88	1.28386e+06	728727	158916	134.097	410878	138411	97040.8	16841.5
20250205_TTHT_EV_kalai002_SA_EXT00_B2_C6	6	female	15-19	hospitalized	CP	213541	1.37187e+06	1158.13	3164.79	97.8518	393.686	281.739		457.683	76.5407	2548.17	1870.99	816.38	470.399		4416.04	92939.7	343382	867.488	370547	191.743	2666.55	4.40938e+06	712.549	1185.87	4361.72	141139	703.156	346.327	3344.64	82.3556		103.852	143787	582.9	2781.78	1.15501e+06	726490	66093.3	137.925	350003	152239	99842.7	12482.3
20250205_TTHT_EV_kalai002_SA_EXT00_B2_C7	7	female	10-14	subclinical	CP	268600	1.90079e+06	267.396	1827.99		394.52			724.191	125.386	2363.42	5396.92	765.393	263.709		7398	210898	301129	555.725	490219		3304.73	5.05918e+06	829.049	957.809	2353.25	114641	713.786	385.223	2418	103.134			86754	708.96	2521.89	1.54713e+06	1.01473e+06	187130		571961	557314	194769	25546.1
20250205_TTHT_EV_kalai002_SA_EXT00_B2_C9	9	male	15-19	subclinical	CP	260632	1.37538e+06	281.764	1762.44			390.922	247.454	553.62	99.299	1730.85	4065.88	313.283	397.703		4081.75	107548	248764		361992	695.959		5.52279e+06	593.467	1123.63	2476.63	112383	292.447	362.532	2837.32	81.8926			28841.4	403.111	4038.88	1.64947e+06	2.00288e+06	197417		357974	113996	106471	14211.8
20250207_TTHT_EV_kalai002_SA_EXT00_B3_C19	19	female	10-14	hospitalized	CP	215734	1.46548e+06	303.26	2090.89	116.556	691.394	330.057		643.078	118.154	1505.21	2327.54	862.212	630.774	1380.63	3297.31	88320.5	289136	872.526	316781	608.297	1862.57	4.07248e+06	345.292	1556.91	1483.29	126262	470.244	216.501	2572.75	152.808		82.2641	65316.1	1104.13	1520.16	1.05053e+06	778438	98139.5	155.377	564477	89884.1	80563.8	20333.8
20250207_TTHT_EV_kalai002_SA_EXT00_B3_C20	20	male	5-9	hospitalized	CP	286875	2.00151e+06	365.81		156.705	357.532	326.279	204.878	681.45	120.139	1508.96	2531.15	1689.24	542.11	2642.78	6368.41	113662	332980	741.045	378670	559.623	1773.37	5.11596e+06	571.44	1743.47	13313.7	177072	391.754	704.558	2352.03		487.092	119.959	93215.9		2685.58	1.30409e+06	1.01991e+06	203883		459496	289724	245347	60240.7
20250207_TTHT_EV_kalai002_SA_EXT00_B3_C3	3	female	10-14	hospitalized	CP	218315	1.63673e+06	325.186		133.831		399.796	447.348	811.022	171.682	1586.08	2221.14	540.295	696.132	573.348	5248.15	72790.9	380427	1538.4	313285	730.436	1731.98	4.77261e+06	281.475	1979.85	2739.47	109268	396.44	293.157	2110.76				109798	1057.86	1654.22	1.08424e+06	531260	48344.6	212.208	535714	86609.3	102858	9730.58
20250207_TTHT_EV_kalai002_SA_EXT00_B3_C49	49	female	10-14	hospitalized	CP	206956	1.61369e+06		2890.87		398.972			870.312			3405.13	849.143	678.836	2405.3	7221.46	92954.6	277533		372561		2037.75	5.23979e+06	382.447	1867.35	9275.29	163838	679.065		2651.21	122.443	405.827		91616.7	441.74	1373.14	1.10869e+06	490506	76651.5		418994	191867	79956	25703.1
20250207_TTHT_EV_kalai002_SA_EXT00_B3_C54	54	female	15-19	hospitalized	CP	285953	1.56269e+06	5343.61	48437.9		505.282			1210.59		1966.83	3163.03	619.86	717.585		10881.1	80881.1	269501	1236.16	386957	477.955	3290.4	6.10293e+06	960.87	2112.21	3105.09	167088	729.241		3392.37		383.893		112599	4036.75	1768.92	1.48804e+06	1.1184e+06	192390	172.667	453705	160685	44746.8	8212.79
20250207_TTHT_EV_kalai002_SA_EXT00_B3_C61	61	female	10-14	hospitalized	CP	265674	1.84273e+06		1265.61	160.187	616.244			1036.43	141.294	1837.29	1949.41	1246.59	618.132	1660.41	9995.8	90696.4	321706		417537		946.383	4.70678e+06	563.622	1474.56	8780.05	132271	518.466		2728.14			163.878	80972.6	648.846	1904.07	1.03036e+06	656551	152965		402150	179059	110083	13154.1
20250123_TIMSTOF_EV_kalai002_SA_EXT00_E1	1	female	5-9	hospitalized	ERP	198897	1.86144e+06	1023.81	1037.74			718.5	450.269	999.79		1827.15		974.554			6987.59	127068	268607	1019.3	474063		1104.07	4.48356e+06	887.405	1231.23	1560.71	118758		676.859	1754.77		493.296		66332.7	637.925	5985.46	1.42274e+06	1.04106e+06	203524		672373	292455	162078	41851.2
20250123_TIMSTOF_EV_kalai002_SA_EXT00_E11	11	female	30-34	subclinical	ERP	295897	1.56453e+06	2290.76	1145.53									847.303			2387.55	139566	230433		595644			5.70086e+06		1095.47	6429.05	158466	1536.64		2110.73				73534.6		5104.99	1.6323e+06	817210	176293		597542	301175	82380.1	16354.6
20250123_TIMSTOF_EV_kalai002_SA_EXT00_E12	12	female	10-14	subclinical	ERP	277728	2.11581e+06	1688.18	1736.83			899.986				1398.14	7980.29	1463.89			5217.63	130574	305957	1635.54	425714	1566.66	1852.91	5.03514e+06	1202.23	2072.25	3665.1	142453		466.894	2280.57	678.359			66002.2	1500.02	2764.81	1.16485e+06	1.03942e+06	229421		504586	250731	176139	25571.9
20250123_TIMSTOF_EV_kalai002_SA_EXT00_E13	13	female	10-14	subclinical	ERP	295710	1.62197e+06	2549.95	2936.98		1014.13					2248.43	5214.62	781.041	863.733	3895.63	3265.41	184315	277814	1617.01	444283		1269.82	5.1263e+06	1009.61	1270	2526.79	153906	3473.99		3504.24				85961.3		5332.52	1.20767e+06	1.17421e+06	142374		395901	233441	131448	31551
20250123_TIMSTOF_EV_kalai002_SA_EXT00_E14	14	male	5-9	subclinical	ERP	271742	2.14548e+06	949.486	2171.51		723.981			1926.78		1647.18	3228.86	1955.06			9251.84	144258	248530		520704		969.829	5.68264e+06	969.545		1298.01	134326		1084.82	2576.53		440.719		57981.3	456.801	3904.06	1.47619e+06	947877	158127		616026	389335	204596	31169.5
20250123_TIMSTOF_EV_kalai002_SA_EXT00_E15	15	male	15-19	subclinical	ERP	281562	1.6676e+06	3217.58	1147.95							1793.33	3712.62	1028.12	866.262		2377.76	136935	324904	1397.7	550643		1343.99	5.23746e+06	846.432	1964.06	4453.74	170850	1110.81		2515.28				67655.2		5331.62	1.41516e+06	1.57216e+06	248732		543867	290796	132783	23137.9
20250123_TIMSTOF_EV_kalai002_SA_EXT00_E2	2	male	30-34	hospitalized	ERP	221320	930012				790.5	898.055	331.312	1221.06	467.89	1697.1	4010.41	1199.85			2877.01	195490	296774	966.645	414425	1714.88	1123.89	4.17236e+06	779.207	1082.28	8587.02	165232	1438.97	783.022	1961.67		251.78		90037.4	589.945	5500.74	1.27843e+06	1.13006e+06	189159		659890	308173	317038	27988.3
20250123_TIMSTOF_EV_kalai002_SA_EXT00_E21	21	male	15-19	subclinical	ERP	240149	1.91203e+06	2186.33	2182.72		1105.24			640.18		1556.3	5661.89	1278.6	847.219		3858.83	124090	219542	1029.56	433434		2094.92	4.9117e+06	995.431	1815.83	7739.24	182869	1020.98		2737.2	329.568			100770	910.726	5122.07	1.14769e+06	1.34791e+06	136917		525955	234269	83829.4	17130.7
20250123_TIMSTOF_EV_kalai002_SA_EXT00_E22	22	male	5-9	hospitalized	ERP	254641	2.35711e+06				1278.84	526.71				1202.48	6373.52	1154.71			6277.18	146388	243680		494106		1825.72	5.93487e+06		1385.34	2457.59	122496	1558.26		2793	1303.86			78085.6	2302.48	5763.74	1.73191e+06	980877	206056		549475	371594	184909	48746.5
20250123_TIMSTOF_EV_kalai002_SA_EXT00_E23	23	male	10-14	hospitalized	ERP	289740	1.9057e+06	1834.98								1333.59	2155.15	1230.88	835.363		12250.7	185351	261836		371364		1158.48	5.39882e+06			1777.02	147786			2121.27				47948.2		5550.46	1.65147e+06	741586	260892		510079	538869	220498	26119.3
20250123_TIMSTOF_EV_kalai002_SA_EXT00_E24	24	female	5-9	hospitalized	ERP	270195	1.67827e+06		2890.71	115.393				1551.95		2905.29	4288.4	2974.43			9272.94	120635	339412	974.913	335337		1868.43	5.37267e+06	1439.32	1064.39	3605.65	141054	1506.04	929.8	1950.1		1013.52		65584.5		5488.4	1.15021e+06	731731	151565		498011	159274	143489	25546
20250123_TIMSTOF_EV_kalai002_SA_EXT00_E25	25	male	0-4	subclinical	ERP	225032	2.03743e+06		1740.62	688.276	869.97		330.82	1490.24	1915.93	2514.65	9667.37	952.625	835.192		20552.4	134867	228735	899.035	494461	1952.89	1943.32	5.14125e+06	1636.85	1632.29	2404.67	112317	2340.33	646.304	2526.03		369.472		47338.1	1120.19	6306.26	1.25123e+06	800907	268459		570481	254090	149380	20408.9
20250123_TIMSTOF_EV_kalai002_SA_EXT00_E3	3	female	10-14	hospitalized	ERP	263719	2.06116e+06		2290.97					1200.45		1393.59	4261.02	1300.05		326.668	3984.73	174146	247915		608337		867.818	5.25665e+06	887.275		2485.49	143999		840.018	3120.52				68181.9		4357.48	1.61955e+06	1.38994e+06	207124		614435	461671	239792	41607.9
20250123_TIMSTOF_EV_kalai002_SA_EXT00_E32	32	female	15-19	subclinical	ERP	246859	1.60122e+06				977.703					1241.11	4416.96	1594.54			3024.29	155798	338515	1517.74	526376			5.41165e+06			2234.82	129866			2410.26				50296		3912.7	1.36857e+06	1.08076e+06	212122		619392	226354	95727.2	15030.4
20250123_TIMSTOF_EV_kalai002_SA_EXT00_E33	33	female	10-14	subclinical	ERP	334755	2.09129e+06		3575.81		1265.56					921.379	4478.99	1316.95	2435.87	278.069	2326.29	149999	346373	1825.36	466102	552.892	1107.65	6.14077e+06	1122.12	956.969	1988.77	135502		810.934	3233.37				138171		4181.11	1.5358e+06	1.34775e+06	185459		466178	126935	56299.3	16249.1
20250123_TIMSTOF_EV_kalai002_SA_EXT00_E34	34	male	0-4	subclinical	ERP	256957	2.04282e+06	608.378			379.643	548.081	205.641			1819.21	2114.16	1768.19			8043.66	174637	306315		443708		815.83	4.60595e+06	715.567	652.494	2811.98	127759	766.315	1052.91	1905.45			553.122	69901.5	391.175	8733.32	1.33042e+06	1.28373e+06	252724		785200	266839	210439	66275
20250123_TIMSTOF_EV_kalai002_SA_EXT00_E35	35	male	60-64	subclinical	ERP	245969	913032		900.49			684.653		690.932				1509.21			3107.99	142291	299508		300882		1422.04	4.68283e+06			2203.64	157899	2418.29	525.507	1766.47				109617		4822.04	1.74632e+06	826835	251239		777212	319726	179526	31927.6
20250123_TIMSTOF_EV_kalai002_SA_EXT00_E36	36	male	0-4	subclinical	ERP	277349	2.12675e+06	833.283	1567.48			1406.47	648.687	1544.3	961.684	1122.91	3378.38	1083.81	441.627		7882.2	97323.7	418919	1902.25	234806	1645.44	2627.31	4.60809e+06	1081.81	1403.98	1911.72	135762			2113.68		1137.26		112007	1521.18	4416.09	1.36079e+06	1.0856e+06	239793		330136	206074	66129.4	25132.6
20250123_TIMSTOF_EV_kalai002_SA_EXT00_E4	4	female	35-39	hospitalized	ERP	232253	1.11488e+06		1561.83							1123.14	3569.46		948.706		3619.94	153327	360390		473103	461.738		4.77371e+06	1341.26		5740.73	138731		463.85	2331.32	349.65			79392		4904.82	1.53871e+06	1.18748e+06	239132		568836	344347	144716	28749.5
20250123_TIMSTOF_EV_kalai002_SA_EXT00_E42	42	female	10-14	hospitalized	ERP	304140	1.85012e+06	836.036	1947.84		844.311				534.339	1796.2	15846.8	1341.59		917.489	4926.58	202620	273922		581803			4.6605e+06	1336.52	1197.41	5797.3	127052	871.514	448.387	4158.29				86154.4		4333.46	1.30125e+06	970526	175892		654973	452612	259144	69116.5
20250123_TIMSTOF_EV_kalai002_SA_EXT00_E43	43	male	10-14	hospitalized	ERP	275826	1.87892e+06	1725.97	2218.67				698.408			1478.62		1244.37	638.112	1058.52	12554.1	181760	232140	3859.29	419381		1307.77	5.11623e+06	1019.83	721.198	6054.95	160572	811.57	698.714	3992.78	404.297			54669.1		3319.74	1.55915e+06	1.23265e+06	270634	526.71	547010	403740	168126	18992.8
20250123_TIMSTOF_EV_kalai002_SA_EXT00_E44	44	male	10-14	hospitalized	ERP	308878	2.21168e+06	1194.72	1828.05	428.685	1034.38					893.689	3547.07	1377.86		402.42	4979.74	155113	237583	5050.4	501584			5.06714e+06	975.339	1668.8	3274.87	145444	2942.17	492.142	2688.55				96111.6		3150	1.57725e+06	1.25269e+06	269220		674055	496894	313384	69048.3
20250123_TIMSTOF_EV_kalai002_SA_EXT00_E47	47	male	30-34	hospitalized	ERP	228974	786442	1751.34	3175.89				712.7	862.855		1291.17		649.083	961.513	1136.33	2507.55	143628	289680	1124.33	447783	1458.05	1690.27	4.3664e+06	1415.22	1925.32	13526.9	140190	860.955		6235.41		312.444		93963.5	1330.69	4265.93	1.32785e+06	736604	194033		488292	333598	196977	40616.4
20250123_TIMSTOF_EV_kalai002_SA_EXT00_E48	48	male	10-14	hospitalized	ERP	241892	1.76195e+06	598.1	2316.3		627.065	681.104	512.791	1285.78		1480.24	4464.6	1297.26			2813.79	165612	273657	1876.8	562847	1797.7	4474.43	4.89942e+06	1266.57	2017.87	3220.62	135555			3269.97	480.856	547.711		99959	2044.09	3850.09	1.52702e+06	628773	354771		511163	345389	242871	26397.7
20250123_TIMSTOF_EV_kalai002_SA_EXT00_E53	53	female	20-24	hospitalized	ERP	280076	1.50567e+06				385.257	859.488	276.252			1908.22	3043.97	1155.1	837.066		3214.79	168192	241494	853.415	532450		1539.99	4.88815e+06	648.497	835.342	3734.11	152690		611.464	1514.13		373.359		82556.1	729.75	7062.75	1.2287e+06	1.27278e+06	220270		621016	310678	252521	29091.8
20250123_TIMSTOF_EV_kalai002_SA_EXT00_E54	54	female	15-19	hospitalized	ERP	281262	1.49104e+06	2005.66	2280.78				300.882	1179.23		1404.96	4181.63	1082.61	957.697	2290.21	4093	188311	316239		609541		984.359	5.12961e+06		2110.41	13898.1	142585	1950.19		3596.43				78142	647.592	3899.9	1.60857e+06	961980	181669		765072	452456	236765	28543.9
20250123_TIMSTOF_EV_kalai002_SA_EXT00_E55	55	female	10-14	hospitalized	ERP	261144	1.77866e+06		2374.63				699.058	718.541		1686.14	2409.2	838.331	764.439		3856.33	210001	293615	1566.35	591409	776.036	2132.29	4.93901e+06	1014.25	2241.89	2947.62	123874	1056.17	450.304	2830.12				82030.6	1444.89	4602.93	1.67524e+06	1.34099e+06	225623		524493	442696	150564	32733.7
20250123_TIMSTOF_EV_kalai002_SA_EXT00_E56	56	male	10-14	hospitalized	ERP	275840	1.97527e+06		1692.29		1081.61			1330.84		1362.69	3680.85	1363.84			4118.14	195568	249424	1584.78	623681	1233.86	2242.07	5.07477e+06	1044.84	1866.38	2607.85	169573		909.063	3153.01				54768.8	1665.6	3207.71	1.79743e+06	1.03617e+06	319379		553617	364604	151340	20205.9
20250123_TIMSTOF_EV_kalai002_SA_EXT00_E59	59	female	10-14	subclinical	ERP	247322	2.02529e+06		2833.3		962.633			2816.85		2794.6		1523.16			3040.75	198777	242138		630581		1679.86	5.25647e+06	1178.1	1726.64		139340	3480.54	557.448	3317.68			172.489	44934.5			1.67323e+06	1.85328e+06	231048		534710	518389	149507	19958.3
20250123_TIMSTOF_EV_kalai002_SA_EXT00_E6	6	female	15-19	hospitalized	ERP	239199	1.53152e+06	3363.56	3126.82		1014.7					1636.17	4607.57			1438.32	3038.04	179031	302872	1107.49	563872	1416.62	2267.87	4.54106e+06	1226.94	2855	8050.25	139192		782.694	3317.23				65517.6	1387.08	3707.82	1.35279e+06	983576	218691		505526	408895	229412	43127.3
20250123_TIMSTOF_EV_kalai002_SA_EXT00_E65	65	male	10-14	hospitalized	ERP	238084	1.74226e+06	715.438	2032.82	895.526						1676.55	2753.74	976.83			6556.83	173357	213358	927.603	447833			5.62846e+06			2708.64	129892			2514.19				57015.2		6261.16	1.37314e+06	450409	247783		443570	237200	204302	57982.5
20250123_TIMSTOF_EV_kalai002_SA_EXT00_E66	66	female	10-14	hospitalized	ERP	254417	1.65995e+06		1907.1					1696.68		2194.13		1729.36			3391.11	181634	277926		490548			5.41207e+06			3213.66	150469			3786.97				69277	967.796	1980.15	1.37703e+06	853837	291566		469260	338200	153665	22330.6
20250123_TIMSTOF_EV_kalai002_SA_EXT00_E67	67	female	10-14	hospitalized	ERP	273537	2.28071e+06	547.519	1907.42		1143.37			927.667		1585.75	7759.93	2014.97		337.991	9048.09	157357	257411	1092.7	550709		1194.95	5.07819e+06	987.199	1769.74	1867.32	149247	1290.77		2725.1	359.645			40697.6		3361.95	1.39347e+06	882986	130685		524938	423660	206949	32709.2
20250123_TIMSTOF_EV_kalai002_SA_EXT00_E68	68	male	5-9	hospitalized	ERP	287784	2.21908e+06	2104.3	2819.75				266.757	1248.77	1476.6	2087.76		1956.04	327.822		15111	115695	238896		347320			5.3847e+06	1483.28		1581.11	139995		725.88	2931.59		533.862		64855.8		4194.14	1.42102e+06	1.02377e+06	263517		428182	308106	166375	28766.1
20250123_TIMSTOF_EV_kalai002_SA_EXT00_E69	69	female	10-14	hospitalized	ERP	254244	1.92642e+06		2818.82					1056.37		2268	5890.86	1687.98			3693.07	184380	274425	1069.03	506888	1443.17	1154.49	5.47919e+06	1102.19		2398.58	148406			3776.18			282.038	74810.8		6261.89	1.51977e+06	987820	207168		474716	258037	126609	20576.6
20250123_TIMSTOF_EV_kalai002_SA_EXT00_E74	74	female	5-9	hospitalized	ERP	256617	1.9089e+06				847.183				142.599	1831.66	3809.24	1117.15	554.021		7234.48	95054.4	360118		441819		836.025	4.56313e+06	781.971		2698.07	131068		530.48	3634.38				115956	1260.01	4643.71	1.20544e+06	786722	183938		574001	238961	140081	23794.2
20250123_TIMSTOF_EV_kalai002_SA_EXT00_E75	75	female	5-9	hospitalized	ERP	271933	1.68095e+06	1921.02	2922.36	723.304	830.011			1326.04	954.778	2559.61	4265.03	1556.44		1844.78	3503.31	44605	265840	1817.12	276271	4277	2763.93	4.78154e+06	1978.15	2584.77	3100.87	128497	1298.38	1378.8	4108.72		711.018	316.325	145510	1064.3	5265.71	1.17179e+06	1.209e+06	99181.6	506.299	297154	58472.5	53577.2	4564.85
20250123_TIMSTOF_EV_kalai002_SA_EXT00_E76	76	female	30-34	subclinical	ERP	273564	1.47925e+06		2299.14		1652.3			2805.2			4989.15	1567.18	788.554		5182.97	144885	240487		506326	703.587	2522.3	5.38606e+06		3214.91	3196.72	170803	1633.26	305.311	2623.51				65016.6	28854	4024.45	1.59719e+06	1.52788e+06	337516		512894	332832	122804	20748.2
20250123_TIMSTOF_EV_kalai002_SA_EXT00_E77	77	male	10-14	hospitalized	ERP	267119	1.79557e+06	1234.7	3137.02							1573.55	2577.81	1909.07	1107.73	1658.29	11934.6	159263	255660		500898			4.94483e+06		1556.13	3165.56	155265	2407.48		2438.82	525.864			120527	4028.55	4034.25	1.54849e+06	882332	226301		527093	273431	136230	20247.3
20250123_TIMSTOF_EV_kalai002_SA_EXT00_E78	78	female	5-9	hospitalized	ERP	269694	1.93122e+06	1481.95	2292.15		1146.81					1797.07	3615.42	1594.94	494.113		11814.8	149792	239782		564408			4.98421e+06	1523.9		4897.6	133635	1022.53	468.905	3842.8				47621.6		3560.81	1.48262e+06	1.06644e+06	264400		598893	464514	267127	26854.3
20250123_TIMSTOF_EV_kalai002_SA_EXT00_E83	83	male	5-9	hospitalized	ERP	284034	2.19979e+06	588.371	2714.9	843.323	1188.67					1809.56	6684.62	1113.14			12168.2	137848	266651		572292		1580.49	5.88711e+06	1519.53	1378.57	3293.24	133227			3166.03	608.821			53384.5	917.609	4578.5	1.31456e+06	772365	187918		563343	236812	130304	16794.3
20250123_TIMSTOF_EV_kalai002_SA_EXT00_E84	84	male	20-24	hospitalized	ERP	307817	1.17007e+06	1088.18	2457.37		931.996	1149.18	613.379			1320.54	2528.22	1303.27			4216.71	87319.2	296654	1266.89	458456	2052.28	2719.87	5.03572e+06		1662.84	6382.75	176589	1673.73	364.262	3629.3			511.154	88104		3249.44	1.3908e+06	1.14879e+06	230937		592012	344059	256270	47402.7
20250123_TIMSTOF_EV_kalai002_SA_EXT00_E85	85	female	20-24	hospitalized	ERP	267135	1.21428e+06				853.176			848.562	922.528		4687.07	447.828		1396.81	2673.65	162578	769799	1571.48	455874	1581.19	2388.69	4.23365e+06	1187.16	1821.35	3591.8	144020	2354.03	461.601	5219.56		202.644		113459	2362.25	3552.99	1.45001e+06	1.11024e+06	165944		681914	277578	129845	19556.6
20250123_TIMSTOF_EV_kalai002_SA_EXT00_E86	86	male	10-14	hospitalized	ERP	296585	1.94486e+06	322.912	1260.44		798.453	905.285	685.741	1568.3			3184.52	1379.48			7775.84	123492	289008	1529.31	505760	945.874	3345.13	4.99132e+06		2023.92	3901.17	119173	1022.71		2934.6				60633.6	926.823	6629.04	1.2684e+06	1.57944e+06	197952		503801	349504	212818	16425.6
20250123_TIMSTOF_EV_kalai002_SA_EXT00_E88	88	male	5-9	hospitalized	ERP	304117	2.04098e+06		2406.25	391.169	755.205			1107.69	158.56	1183.96	2566.19	1474.44			3692.87	133497	238590	1643.54	477887	1492.7	1377.37	5.04892e+06	940.6		1699.59	163525			2136.45				55362.7		7243.7	1.35415e+06	1.10806e+06	205407		398190	321631	209531	25353.5
20250205_TTHT_EV_kalai002_SA_EXT00_B2_E10	10	male	10-14	hospitalized	ERP	303014	1.95855e+06	3441.17	4486.27	239.604	670.673			530.245	164.17	1473.66	4163.85	1227.62	647.617		5363.15	140116	256413	1226.37	586834	1778.47	2617.83	4.47149e+06	1228.03	2049.95	2785.95	139784	642.802		3505.37			104.986	67492.1	958.637	5081.93	1.2941e+06	994686	228056	163.114	536499	403168	160700	33234.5
20250205_TTHT_EV_kalai002_SA_EXT00_B2_E16	16	male	10-14	hospitalized	ERP	257497	1.54624e+06	868.352	2855.3	210.109	751.556		322.692	1321.56	182.873	1410.49	2798.11	1214.21			5684.9	127346	283253	3034.22	340720	1540.87	1704.6	3.97075e+06	1156.96	1744.15	4959.74	132963	527.839	481.825	3327.93		486.759		74757.1	1152.31	4277.32	1.07128e+06	764236	158802		550117	234575	166730	20908.6
20250205_TTHT_EV_kalai002_SA_EXT00_B2_E17	17	male	10-14	hospitalized	ERP	298631	1.96106e+06		1695.24					301.022		1493.03	8486.65	2860.21			3940.3	134305	226301		391439		1837.56	6.44533e+06			4125.27	113254	497.241		3062.5	374.529		136.733	68010.4			1.90538e+06	1.39835e+06	207673		516562	257108	150256	10492.9
20250205_TTHT_EV_kalai002_SA_EXT00_B2_E19	19	female	10-14	hospitalized	ERP	253855	1.8717e+06		3791.76		1156.28			1011.37	186.249	1109.44	2996.03	1554.88		771.26	4154.59	157359	288253	3410.45	449712	421.679	2222.76	4.79121e+06	795.073	2721.66	4249.11	123376	807.607	296.163	3684.26	299.981		106.35	65898.2	759.776	3425.41	1.36045e+06	935986	232519	196.15	563154	278081	164636	28438.6
20250205_TTHT_EV_kalai002_SA_EXT00_B2_E20	20	male	5-9	hospitalized	ERP	270888	1.96366e+06	526.327		194.419	576.711			749.333		1293.12	1780.77	1665.19	423.916	461.802	6654	132376	326454	3015	417154		919.988	4.44956e+06	792.371	1056.45	4172.78	144614	396.738	580.845	3153.8			98.3402	88363.8	746.888	3504.84	1.24943e+06	650676	243509		486941	324224	230198	25809.5
20250205_TTHT_EV_kalai002_SA_EXT00_B2_E28	28	male	5-9	hospitalized	ERP	249586	1.98328e+06		3892.77		608.887					3743.51	2621.5	1006.45	457.188		8460.48	112180	276833		335940			5.07585e+06	947.51		3149.86	145351	511.05		3639.61				72047.5		7147.67	1.41924e+06	1.28199e+06	151104		677525	319426	209872	19104.8
20250205_TTHT_EV_kalai002_SA_EXT00_B2_E29	29	female	55-59	subclinical	ERP	237802	984345	1009.04			1116.96	388.034	279.132	724.213	178.721	841.801	3521.33	1691.35	658.095		4477.98	98307.9	329996	1578.55	356553	621.553	1184.58	3.35469e+06	973.192	1398.66	4648.4	182152	614.235	473.526	4836.86	538.732	325.781	92.6173	54879.3	99690.3	2713.82	968897	1.264e+06	198841		605757	183976	115321	16701.4
20250205_TTHT_EV_kalai002_SA_EXT00_B2_E31	31	male	5-9	hospitalized	ERP	258997	2.04204e+06	4827.82	4154.03	226.38	972.316					2146.08	4712.09	1888.24	580.331		8204.27	96339.9	328201		494135		940.097	5.16307e+06	653.041		2448.8	137473	446.428	501.735	3107.99			104.05	80609.1	4508.45	4679.03	1.31927e+06	652599	196412		488969	188100	109143	5460.04
20250205_TTHT_EV_kalai002_SA_EXT00_B2_E37	37	female	0-4	subclinical	ERP	249278	1.68695e+06		1148.86				317.172	1521.51	192.674	940.501	3767.51	888.756	1048.51		6716.6	45018.2	217991		432269		1448.92	4.13959e+06	780.726	1309.63	2058.22	133432	540.899	734.483	2852.58		696.853	130.287	70341.9	883.438	3333.34	1.02097e+06	1.23642e+06	161679		475298	289857	93046.5	22939.7
20250205_TTHT_EV_kalai002_SA_EXT00_B2_E39	39	male	10-14	subclinical	ERP	263084	1.46317e+06	694.208			1364.93		332.23	1331.22	229.783	1521.34	2651.84	1293.69	453.03		3681.39	108110	227744		478344			4.84749e+06			4618.44	124217	1356.38	854.185	3712.25				82809		3921.32	1.26251e+06	663133	203626	204.872	212387	159125	62184.8	8753.84
20250205_TTHT_EV_kalai002_SA_EXT00_B2_E40	40	male	5-9	hospitalized	ERP	271101	1.78234e+06	608.477	3651.4	277.047			183.984	1058.33	163.825	1357.61	3901.8	1592.57	410.443		4483.71	107282	251977		355242		1283.32	3.98894e+06	905.274	1035.22	2066.85	129081	535.948	1267	2669.13				102725		3564.07	1.20956e+06	1.0836e+06	204060		497618	397045	141600	32661.1
20250205_TTHT_EV_kalai002_SA_EXT00_B2_E49	49	female	10-14	hospitalized	ERP	215196	1.6927e+06		3030.23		749.619					1302.42	2351.19	1200.66			3764.81	183149	253391		465066			4.79423e+06	703.174		3261.18	143941	867.255		3367.39			98.0422	77170.5	2497.66	3778.22	1.34939e+06	1.32745e+06	192869		545024	508419	315844	88577.8
20250205_TTHT_EV_kalai002_SA_EXT00_B2_E50	50	male	15-19	hospitalized	ERP	269499	1.73976e+06	1431.83	2484.53		559.858			725.604	176.528	1448.86	2310	1525.55			4712.02	157235	276396		509390	1086.25	3648.9	4.81784e+06		2549.97	4322.34	131024	541.679		3836.33			51.731	84626.5	1529.76	5255.06	1.42321e+06	1.10958e+06	232643	220.553	492648	249590	138546	13942.6
20250205_TTHT_EV_kalai002_SA_EXT00_B2_E51	51	male	20-24	hospitalized	ERP	243823	1.34582e+06		3577.07					334.78			7854.42			1112.54	3854.45	118851	219112		455710	1151.06	2175.12	6.96865e+06		7722.29	7010.16	121989			1830.12				102020		3266.86	1.58161e+06	1.22802e+06	147062		600355	197425	177594	30374.3
20250205_TTHT_EV_kalai002_SA_EXT00_B2_E52	52	female	10-14	hospitalized	ERP	256967	1.88469e+06	1045.64	2529.76	186.967		689.898	277.808	1329.89	215.598	2195.99	1647.89	1255.39		2157.35	8055.05	143628	269135		544606	471.179	2165.31	5.19184e+06	1488.68		4285.85	139538	490.647		3770.74		320.243	122.468	70719.5		4459.12	1.45929e+06	1.12922e+06	183230		516206	362704	221429	59147.3
20250205_TTHT_EV_kalai002_SA_EXT00_B2_E60	60	female	10-14	hospitalized	ERP	268948	1.89982e+06	680.964	6675.6	262.354	826.95	644.448	361.371	1526.14	220.901	1078.08	3532.59	983.113	453.345		6261.3	119079	282506	1924.96	455316	1425.67	1332.43	4.41998e+06	1155.07	1069.9	2820.37	156272			3524.82	555.78		245.72	53610.3	886.549	4695.69	1.24185e+06	913806	251614		267942	395273	130355	21979.7
20250205_TTHT_EV_kalai002_SA_EXT00_B2_E63	63	male	5-9	hospitalized	ERP	278451	2.02746e+06	1645.28						568.286		1585.87	5799.06	2129.29			6756.83	118202	264491		520992			5.4251e+06	1846.85		3004.03	159245		987.844	2322.67	356.695		105.461	85462.1	3480.48	3305.88	1.48996e+06	1.32083e+06	291552		488228	272365	136774	21776.8
20250205_TTHT_EV_kalai002_SA_EXT00_B2_E64	64	female	5-9	hospitalized	ERP	291384	2.07892e+06		24391.4				313.494	312.825		1695.36	7327.84	2242.9			4868.83	85746.2	214729		413382			5.8238e+06	841.31		2020.36	114727		4128.79	3175.67				71554.1		4683.54	1.53906e+06	866956	202003		509221	267392	148373	21546.2
20250205_TTHT_EV_kalai002_SA_EXT00_B2_E7	7	female	10-14	subclinical	ERP	270985	1.86959e+06			150.947	986.838				164.077	1684.72	4938.3	1237.58			6123.45	169589	316107		464594		1576.34	4.8258e+06	1065.69		3144.02	119804	1044.88		2986.89	453.988			87650.8		2880.15	1.30545e+06	1.0488e+06	163023	185.429	483911	385095	117597	20958.3
20250205_TTHT_EV_kalai002_SA_EXT00_B2_E70	70	female	5-9	hospitalized	ERP	316910	2.12772e+06	515.435	5895.92					326.304		1438.92	8483.82				5948.93	138907	212821		343480		2093.29	6.51299e+06	828.927		3412.16	138893			4040.01			121.74	64882.1	6935.62	4061.28	1.52956e+06	1.44706e+06	214862		506559	317176	142383	13227.6
20250205_TTHT_EV_kalai002_SA_EXT00_B2_E71	71	male	5-9	hospitalized	ERP	249701	1.91297e+06		1398.19	236.675	628.852			1138.61	148.77	2129.93	3891.2	989.615	666.609		4532.87	133080	221078	1317.15	399557		1678.79	4.53017e+06	964.161	1348.44	3285.38	136169	440.922		2561.29		519.093	177.549	72980.4	4104.04	4293.97	1.20017e+06	1.56112e+06	230687		599744	288758	163555	22386.8
20250205_TTHT_EV_kalai002_SA_EXT00_B2_E72	72	female	10-14	hospitalized	ERP	289581	1.89611e+06							1026.4	174.518	1670.65	4802.56	2132.95			5042.25	170835	264029		477324	286.579	1163.58	4.9508e+06	1822.71		4014.36	139664	304.535		2826.09				66989.4		4418.88	1.53772e+06	1.18697e+06	239086		498675	366209	188400	33949.2
20250205_TTHT_EV_kalai002_SA_EXT00_B2_E73	73	male	10-14	hospitalized	ERP	261538	1.88995e+06	1139.53	2819.44	301.206				701.8		2032.03	4100.97	1653.41		1727.9	4645.17	153365	272054		516975		1166.02	4.7677e+06	1370.86		2121.58	152229	669.365	483.053	4953.98			171.545	74257.3	3349.18	3558.56	1.37163e+06	1.00627e+06	260891	133.126	450437	311543	184012	36934
20250205_TTHT_EV_kalai002_SA_EXT00_B2_E79	79	female	5-9	hospitalized	ERP	251738	1.99369e+06	526.847			501.755	702.824		743.558	191.561	1750.76	2236.38	1306.76			3324.43	148546	269155	1926.63	549178	288.498	2240.25	4.77153e+06	1638.37		3653.57	139183	751.26	612.834	3114.64			121.811	81346.8	1920.98	4882.45	1.34972e+06	949437	209215		546505	486748	270835	71327
20250205_TTHT_EV_kalai002_SA_EXT00_B2_E8	8	male	5-9	hospitalized	ERP	224837	1.77447e+06		3271.73			375.322		967.784		1888.74	4275.59	1464.12	393.118	4326.29	6448.21	43946.2	806617	1278.95	398253			5.05201e+06	1036.93	2230.99	8800.94	120814	549.541	647.831	3578.59			292.647	88304.6		3043.98	1.33869e+06	746844	135086		578153	145993	179838	10373.4
20250205_TTHT_EV_kalai002_SA_EXT00_B2_E80	80	male	10-14	hospitalized	ERP	248581	1.81516e+06	1080.02			1428.29			1119.2		1392.27	3505.45	894.068	536.25		4959.26	120419	218889	2588.54	478393	915.494	1996.52	4.98589e+06	989.576		5607.8	159643	905.618		2717.14			115.344	57526.2	1175.17	3674.4	1.24308e+06	767827	264476		475738	323801	152501	37433.9
20250205_TTHT_EV_kalai002_SA_EXT00_B2_E82	82	male	10-14	hospitalized	ERP	229988	2.06222e+06	607.42	2216.78	226.376				594.919		1042.31	3090.61	1213.2	522.73	4795.14	4540.72	127230	240944		442575			4.91174e+06	1186.19		1643.04	129869	502.789		2770.05	626.535		124.823	70927.5	2179.89	5276.57	1.3402e+06	1.35442e+06	263986	215.657	575626	321298	98161.3	18950
20250205_TTHT_EV_kalai002_SA_EXT00_B2_E89	89	female	15-19	hospitalized	ERP	262021	1.34689e+06	1429.37	1931.4					922.418	183.828	1235.4	5327.37	1152.99	856.992		4983.1	164622	307399		430548	761.831	2048.42	4.65782e+06	778.408	1822.13	4544.29	149061	641.82		3204.27				89851	371.471	2151.01	1.30313e+06	886662	172692	158.924	489362	292271	208354	49732.4
20250205_TTHT_EV_kalai002_SA_EXT00_B2_E9	9	male	15-19	subclinical	ERP	227631	1.91709e+06		3184.43	227.318	976.499	2085.84	278.329	396.174			2600.33	670.472			6323.69	148694	256794	31208.7	484343	5096.79	1894.72	6.22981e+06		2405.36	2784.99	136547	533.512	935.312	2720.86		1844.28		86547.5	2229	4388.92	1.56048e+06	1.60456e+06	148108	115.128	544024	196369	121901	15917.6
20250205_TTHT_EV_kalai002_SA_EXT00_B2_E90	90	female	25-29	hospitalized	ERP	269296	962717							298.804		1097.97	10156.8	1486.41	180.632		4857.49	147290	440771	1266.52	467325			5.25378e+06			3475.71	140899			3530.32				71907.6		3595.52	1.79061e+06	957427	118901		636104	239233	154310	23786
20250207_TTHT_EV_kalai002_SA_EXT00_B3_E27	27	female	10-14	hospitalized	ERP	266247	1.61173e+06	259.661	1903.84	119.582	497.115	451.841	291.281	1054.5	193.655	3120.65	3411.51	705.773	414.693	1292.08	4808.59	148834	409028	1492.07	310644	484.177	1860.8	4.80138e+06	866.488	1918.15	5415.02	136529	348.623		4352.4		339.373		45628.9	1615.69	3500.06	1.2078e+06	856473	149797	133.067	433662	149090	114820	21060.5
20250207_TTHT_EV_kalai002_SA_EXT00_B3_E38	38	female	5-9	hospitalized	ERP	245645	1.98174e+06	817.614	1141.85	199.247	537.636			1049.47	441.473	1664.67	3028.57	1435.73			7406.39	129221	240903		350654	434.761	1733.43	5.58326e+06	294.621	802.885	1359.13	127152	528.9	727.002	2865.64	139.613			68403	602.459	4198.93	1.50678e+06	1.45216e+06	175193	159.751	411911	310290	143817	15061.4
20250207_TTHT_EV_kalai002_SA_EXT00_B3_E61	61	female	10-14	hospitalized	ERP	292244	1.92321e+06	1019.63	1833.49	225.221	543.271				142.638	1332.84	3312.52	1881.84	563.9		12672.5	147410	243955	869.269	530685	618.269	1161.56	4.8135e+06	1083.48	1080	5140.34	112097	260.408	535.781	2676.25	144.666			62829.8		2728.81	1.21769e+06	1.24838e+06	185786		536994	310449	224213	22755.9
20250207_TTHT_EV_kalai002_SA_EXT00_B3_E81	81	male	15-19	hospitalized	ERP	282204	2.263e+06		1669.71	123.519	406.509					1715.73	3172.86	2240.24			4420.44	143723	205975		431547			5.23213e+06	626.11		1575.78	127313	384.854		1844.98			170.445	51123.5		4485.51	1.48432e+06	1.21894e+06	249890		510878	380261	257706	65381.5
20250123_TIMSTOF_EV_kalai002_SA_EXT00_R56	56	male	10-14	hospitalized	RP	242513	1.85344e+06	3806.05	1592.54		624.325						1544.33	1272.26			3706.58	175319	230873	1002.15	634225	960.157	1475.26	5.30268e+06	831.558	1012.98	2222.93	150381	6266.62		2587.34	231.002			59386	633.558	3040.74	1.61716e+06	622579	351739		466582	325071	131733	18957.6
20250123_TIMSTOF_EV_kalai002_SA_EXT00_R58	58	male	0-4	subclinical	RP	228380	1.9818e+06				703.912		351.34		571.714	3116.46	3498.39	999.617			4294.94	74846.5	244435	487.225	294805		770.405	4.42564e+06			2739.81	118686	1336.4	680.525	2186.26	196.744			63576.3	429.549	6202.59	1.33793e+06	838258	194989		565818	275243	177142	27990.5
20250123_TIMSTOF_EV_kalai002_SA_EXT00_R59	59	female	10-14	subclinical	RP	235478	1.94452e+06		1895.38		497.033			920.13		2146.54	5431.77	779.537			2344.3	161770	255017		566198		1026.4	4.70919e+06		1352.63		154700	1767.6	477.922	2714.85				45912	534.894	822.026	1.42716e+06	1.21761e+06	255529		527275	345724	162932	17246.5
20250123_TIMSTOF_EV_kalai002_SA_EXT00_R60	60	female	10-14	hospitalized	RP	263629	1.69567e+06	1482.74	1581.81		605.762					3140.36	10790.2	737.981			5530.11	162152	325739		429654			4.79534e+06	601.105			137567	496.488		2642.95	254.023		298.117	43574		4477.16	1.56403e+06	812075	192498		242957	300401	131218	39755.2
20250123_TIMSTOF_EV_kalai002_SA_EXT00_R61	61	female	10-14	hospitalized	RP	326039	2.1382e+06	1494.27	1932.93	292.109						4293.99	3009.7	1563			8058.77	129438	256826		610374		748.569	5.26303e+06	922.312	873.424	3008.76	141751	1106.02		2045.68	158.443			50961.4		4134.79	1.3954e+06	1.34602e+06	186542		578713	365951	161693	27018.2
20250123_TIMSTOF_EV_kalai002_SA_EXT00_R63	63	male	5-9	hospitalized	RP	245622	1.9578e+06	1649.65	2058.33	588.643				532.732		3027.15	4702.92	2047.83			6123.01	133054	302170		607208		532.242	5.12038e+06	1163.04			154721		356.684	2990.78	286.497		372.095	51184.7		5164.82	1.47839e+06	1.3025e+06	331723		502081	285300	163374	38722.5
20250123_TIMSTOF_EV_kalai002_SA_EXT00_R64	64	female	5-9	hospitalized	RP	237834	1.8849e+06	1205.29	2407.71		561.361		265.354	890.341		1621.58	2510.65	3275.49	2621.05		6648.07	68347.1	202713		542629		1488.42	5.19648e+06	996.787	722.811	3036.46	122361		320.363	2531.69	233.496	305.742		53554.9	520.397	4421.98	1.43043e+06	842318	319109		522417	280782	107373	17847.7
20250123_TIMSTOF_EV_kalai002_SA_EXT00_R65	65	male	10-14	hospitalized	RP	244025	2.20982e+06	4389.18	1568.7					638.847			3390.35	1630.47			5532.2	163621	295855		483645			5.26231e+06	906.297		3203.02	150560		427.003	2548.32				46125.1	2537.73	4535.2	1.68187e+06	1.30176e+06	278172	659.314	552051	375178	177044	40742.7
20250123_TIMSTOF_EV_kalai002_SA_EXT00_R68	68	male	5-9	hospitalized	RP	269733	2.01979e+06	1759.83	1156.32			591.976	280.305	960.326		2314.48	2660.53	1140.6	831.808		3832.74	85390.9	217671	879.666	333538		1398.5	4.5829e+06	676.669	1330.3	2936.49	146123		270.347	2157.11		615.472		85133.4	748.047	3854.97	1.33154e+06	849397	227106		466969	272338	167540	37555.5
20250123_TIMSTOF_EV_kalai002_SA_EXT00_R69	69	female	10-14	hospitalized	RP	244729	1.84595e+06		1581.38	547.453	646.028					1854.95	3469.78	1029.44			5367.73	160482	327040		565286	2733.49	1330.02	5.19924e+06	1001.46		2306.55	163824	2088.88		3192.47				64642.5	529.297	5550.16	1.37256e+06	1.03578e+06	210118		452758	295607	126533	25242.9
20250123_TIMSTOF_EV_kalai002_SA_EXT00_R70	70	female	5-9	hospitalized	RP	258375	2.04323e+06		2013.27							4275.17	3666.68	1396.15			5010.65	106868	256625		388660		611.314	4.93841e+06	1252.32	881.831	3184.71	158781			2585.44	239.023			55041.1	426.962	4975.66	1.46184e+06	721602	231568		549960	371629	136375	35388.1
20250123_TIMSTOF_EV_kalai002_SA_EXT00_R71	71	male	5-9	hospitalized	RP	238341	1.92589e+06		1702.81		626.744		232.793			1632.61	2749.03	1392.23			3207.14	109329	230464		361234		970.939	4.79147e+06	757.44		2728.93	150339		725.039	2052.62	205.557			69171.4		4538.35	1.40297e+06	1.1263e+06	241405		503589	321471	100875	14455.7
20250123_TIMSTOF_EV_kalai002_SA_EXT00_R72	72	female	10-14	hospitalized	RP	212486	2.04003e+06	2825.05	1704.53			1196.55	204.572			2051.22	2678.49	2112.46	270.21		4728.91	147101	282979	1723.1	416851	2811.85	1179.7	5.47287e+06	1221.39	1021.59	2442.35	142560			2694.12				35869.9	697.878	5824.33	1.58374e+06	833550	272068		356048	313831	83487.2	19162.4
20250123_TIMSTOF_EV_kalai002_SA_EXT00_R73	73	male	10-14	hospitalized	RP	254374	1.91723e+06	1686.05	1986.13		503.817					1840.19	3319.75	866.755			2990.25	150722	270166	1037.24	535800		1146.19	5.05297e+06	843.154	1105.28	3354.79	151114	2052.8	1743.84	3327.1	249.98	320.261		61547.3	501.878	2775.38	1.50116e+06	779479	311480		536561	374984	162705	25289.8
20250123_TIMSTOF_EV_kalai002_SA_EXT00_R74	74	female	5-9	hospitalized	RP	241763	1.91724e+06		1457.87	736.629	557.654		1193.52	899.649	575.247	4900.25	5858.46	1757.97			4063.42	90158	304726		485368	528.211	758.332	4.65896e+06	1326.17		2848.88	127586		511.25	3033.95	253.367		396.553	81839.8		4604.61	1.31865e+06	941912	320203		516038	310042	155783	27215.3
20250123_TIMSTOF_EV_kalai002_SA_EXT00_R75	75	female	5-9	hospitalized	RP	242963	2.21354e+06		2379.54		500.38					1573.54	429.532	1248.07			3538.71	95241.7	291854	1596.07	425166			4.96256e+06	1069.24		2554.27	151034		994.076	2168.53				46420.4		3503.85	1.48741e+06	1.34397e+06	339765		543409	445982	145581	31305.8
20250123_TIMSTOF_EV_kalai002_SA_EXT00_R77	77	male	10-14	hospitalized	RP	233996	1.82689e+06	1702.93	1788.78		515.317					1618.25	3542.88	1994.6			4621.18	139322	230637		527057		723.172	4.75222e+06	745.44	872.218	2801.82	166691	2409	539.294	1982.7	144.591			73080.5		3863.34	1.42541e+06	984589	202479		529073	288006	128158	24144.4
20250123_TIMSTOF_EV_kalai002_SA_EXT00_R78	78	female	5-9	hospitalized	RP	235611	2.01985e+06		1613.98		625.318		251.43	1012.75		1703.94	2591.43	1320.23	530.245		2978.98	106083	227606	932.36	496515		1304.32	5.02975e+06	1117.62	1005.18	14563.8	153226	347.901	653.805	2525.28	241.984	407.1		64699.4	623.231	2771.91	1.41729e+06	1.18297e+06	222594		486506	391533	245787	20040.7
20250123_TIMSTOF_EV_kalai002_SA_EXT00_R79	79	female	5-9	hospitalized	RP	223914	1.75218e+06		1717.73	559.559						3053.82	4624.42	1162.14			3333.22	119087	251636		464092		597.24	4.56656e+06	1073.23			144721	1803.45	375.649	2837.33			423.888	70964.4		3076.98	1.15848e+06	663069	209013		438133	328433	180679	33574.2
20250123_TIMSTOF_EV_kalai002_SA_EXT00_R80	80	male	10-14	hospitalized	RP	270676	2.03555e+06	840.741	1586.61		725.256			841.061			2561.4	1177.3			2481.19	170081	254488	682.222	591556		1009.54	5.25583e+06	708.814	723.624	3225.31	170398			1971.13		374.903		95671.7	503.021	4168.46	1.22844e+06	1.56493e+06	383446		435004	308695	109227	13343.6
20250123_TIMSTOF_EV_kalai002_SA_EXT00_R81	81	male	15-19	hospitalized	RP	236521	2.13273e+06		2109.25	94.3184	507.83			429.805		1668.6	2525.28	1492.33	466.32		4755.23	156842	239075	2590.58	490208			4.84278e+06	750.499	291.948	3519.94	119582	9243.36	1192.85	2251.18	208.768			46428.2		4916.19	1.60178e+06	758068	244765		587751	413437	281343	44216.4
20250123_TIMSTOF_EV_kalai002_SA_EXT00_R82	82	male	10-14	hospitalized	RP	248616	2.10124e+06		1772.01	626.65	775.236						13776.9	2457.48			3715.83	143241	255662	1075.67	460419	1705.55	1282.77	5.21615e+06	1058.55	1131.28		148009	1605.81	476.506	3070.78			333.885	49386.8	594.843	4719.63	1.45797e+06	799678	234024		536395	276742	140534	41362.8
20250123_TIMSTOF_EV_kalai002_SA_EXT00_R83	83	male	5-9	hospitalized	RP	277959	2.20242e+06		1369.41		693.791	531.604		691.708		1883.05	3139.53	1219.44	827.665		4790.36	122703	238018	1020.96	600827		1294.94	5.10139e+06	1356.98	1126.04	2758.77	143778	932.8	545.169	2485.23		365.006		50730.2	447.67	4315.01	1.46167e+06	1.3439e+06	207446		469624	328258	138533	26521.9
20250123_TIMSTOF_EV_kalai002_SA_EXT00_R84	84	male	20-24	hospitalized	RP	232828	1.29179e+06	2900.45	1710.27		530.547			474.37			3201	1586.94			3925.14	73023.3	310078	590.99	440807	708.259		4.35597e+06	697.285		2819.92	183989	886.735	964.798	2014.66	228.599			87415.1		4622.12	1.34282e+06	830076	229122		493086	428449	248143	47496.8
20250123_TIMSTOF_EV_kalai002_SA_EXT00_R85	85	female	20-24	hospitalized	RP	240788	1.18505e+06	895.003	1824.14					827.621			2972.21	1049.76	792.306	689.667	14835.6	122279	809098		473301	1400.12	810.192	4.69637e+06	886.168	890.283	2592.61	126162	5525		4220.36	159.609			106818		2930.25	1.60173e+06	992390	183874		617194	235703	125175	22216
20250123_TIMSTOF_EV_kalai002_SA_EXT00_R86	86	male	10-14	hospitalized	RP	251650	1.74812e+06	1071.01	1581.37		745.041		270.148		1141.68	2119.93	3145.18	1930.72			3540.35	124350	335494	991.463	465515		856.275	4.43042e+06	965.027	956.082	3153.77	114936	1044.52	748.048	2584.55				56404.1	1137.85	5749.36	1.54765e+06	905269	256355		486456	404237	174671	41760
20250123_TIMSTOF_EV_kalai002_SA_EXT00_R88	88	male	5-9	hospitalized	RP	250818	1.84588e+06		1801.28	481.035	595.94					2928.62	3852.66	1752.51			5021.53	101915	283918		397663		309.513	4.3652e+06	743.666		2382.01	145893			2522.7				66841.1		3960.86	1.25808e+06	429363	202531		346739	201340	115637	18533.6
20250123_TIMSTOF_EV_kalai002_SA_EXT00_R89	89	female	15-19	hospitalized	RP	228992	1.14864e+06	1855.49	1117.91		395.474		288.203	970.904	949.783		1075.22	557.494	597.776		5890.49	144218	316072	2118.5	451430	996.711	960.336	4.4654e+06	884.626	786.642	20218.4	157720	2028.08		2513.67		614.942		61842.8	875.326	5305.17	1.41429e+06	1.14168e+06	212309		442087	307169	127325	32394.8
20250123_TIMSTOF_EV_kalai002_SA_EXT00_R90	90	female	25-29	hospitalized	RP	245518	800148		805.718		374.566	596.975	741.938	1176.33	728.845		4089.73	943.799			6221.94	124540	605415	1445.75	452731	841.833	1770.82	4.48231e+06	599.118	1626.8	2647.14	152925	1427.89		2600.13		521.587		64666.7	760.303	3534.14	1.41207e+06	1.20017e+06	183410		766250	340834	160857	34539
20250123_TIMSTOF_EV_kalai002_SA_EXT00_R91	91	female	10-14	hospitalized	RP	240615	1.70662e+06		939.808	969.591	367.924		400.776	1376.58		1195.26	4150.2	1295.05			5251.29	127830	299272	1150.1	520467	989.134	1474.25	5.53031e+06	795.128	946.139	3001.59	149006			1909.19	233.807	450.188		54652.3	603.498	2411.07	1.35198e+06	675389	192728		493271	222365	78170.5	14632.8
20250205_TTHT_EV_kalai002_SA_EXT00_B2_R1	1	female	5-9	hospitalized	RP	234898	1.74628e+06	766.774	491.568	148.117		326.365	98.1198	535.513	89.5093	1035.22	2728.65	1517.66	282.89		6973.23	77574.2	227871	730.123	385140			4.58505e+06	678.279	715.784	2004.32	122806	366.607	360.173	1680.33	119.461	362.887	89.4334	47311.3	794.788	3565.45	1.36527e+06	1.05585e+06	212609	140.329	504734	144984	62850.5	19615.8
20250205_TTHT_EV_kalai002_SA_EXT00_B2_R10	10	male	10-14	hospitalized	RP	336628	2.43139e+06	809.056	1804.8	172.26	671.752		92.4125	403.811		511.513	1792.43	1256.77	233.525		1509.63	126523	246983	1014.64	566686	556.648	4206.51	5.43367e+06	584.099			139012	569.151	758.355	2322.6	102.429		96.846	80432.2	583.658	4322.77	1.62451e+06	1.09171e+06	205647		488846	315526	177677	21258.8
20250205_TTHT_EV_kalai002_SA_EXT00_B2_R12	12	female	10-14	subclinical	RP	271583	1.76147e+06	414.863	1453.16	136.905	336.945		134.886	600.216	136.288	779.267	1852.32	1363.35	319.759		5560.67	86613.3	285234	453.155	362664	443.247		4.15293e+06	829.045		2414.39	131279	439.724	243.215	2030.94	117.224	336.692	105.119	47691.3		2150.31	1.10692e+06	539722	196616		488500	151507	73880.7	11043.3
20250205_TTHT_EV_kalai002_SA_EXT00_B2_R13	13	female	10-14	subclinical	RP	251631	1.51492e+06	489.539		94.6123			186.926	536.417	113.425	238.227	4033.8	1473.67	213.711		3126.91	131326	284359	638.941	434316	336.752		4.58753e+06	339.849	1262.8	2052.03	139502	534.604	392.223	1782.44	93.0646	579.665	85.2224	79237.6	436.818	3447.58	1.2642e+06	901578	147195	172.384	434571	196335	79483.7	32539.4
20250205_TTHT_EV_kalai002_SA_EXT00_B2_R17	17	male	10-14	hospitalized	RP	309060	2.18689e+06	543.938	1779	126.328	487.064			565.203	115.467	1340.46	2398.07	1317.69	308.56		7438.58	122632	227827	1086.61	487714	776.792	5354.48	5.19896e+06	748.191	1186.98	3630.81	130914	461.9	1008.22	2548.62	115.442	325.588	100.591	78128.5	632.525	2103.59	1.63448e+06	945969	225701		530230	411797	173516	17045.1
20250205_TTHT_EV_kalai002_SA_EXT00_B2_R19	19	female	10-14	hospitalized	RP	222574	1.57101e+06	263.259	1545.33	105.004	620.449	315.907	261.336	693.735	148.731	390.775	3639.61	1784.49	262.896		2880.74	143938	257981	1049.03	406971	686.016	3273.94	4.24749e+06	589.579	1228.46	2224.9	131573	441.988	361.521	2528.29	104.122	664.381	83.3831	57806.6	618.072	1506.84	1.23264e+06	955009	199103	148.797	491523	198542	119494	28320.6
20250205_TTHT_EV_kalai002_SA_EXT00_B2_R2	2	male	30-34	hospitalized	RP	225821	1.03623e+06	294.91	1371.6	64.8233	549.531			378.163	85.5869	216.494	3116.71	716.508			2742.49	118744	273815	616.973	440113	828.135		4.69649e+06	521.998	737.723	2097.35	159630	442.844	156.389	1700.82	118.156		82.3897	78630.5	390.996	4050.45	1.23058e+06	979466	241804		545936	206867	164413	17841.3
20250205_TTHT_EV_kalai002_SA_EXT00_B2_R20	20	male	5-9	hospitalized	RP	230988	1.68704e+06	327.746		159.135	344.544		117.906	615.076	95.535	599.296	3696.78	2325.48	356.452		4166.64	103768	282265		332728			4.96425e+06	443.564	745.943	1984.17	141748	306.534	281.419	1676.89	100.289	261.76	96.677	26971.1		2073.28	1.32422e+06	946242	207375		456268	225894	131222	25019.2
20250205_TTHT_EV_kalai002_SA_EXT00_B2_R21	21	male	15-19	subclinical	RP	242483	2.00717e+06	896.929	1534.1		508.796	302.796	155.974	746.667	107.409	1556.6	2553.78	779.2	368.828		3835.05	125780	223944		441702		7307.46	5.06189e+06	532.615	821.944	2289.34	149804	525.494	208.431	2055.86	116.586		93.4448	105772	593.443	1611.99	1.50206e+06	797408	198888		524904	436332	128850	13947.5
20250205_TTHT_EV_kalai002_SA_EXT00_B2_R22	22	male	5-9	hospitalized	RP	260296	1.75669e+06		904.216	137.564	420.722		88.6992	605.916	96.9818	1158.81	2380.1	1125.98	293.091		6709.12	83947.9	204922		393201	867.634		4.31228e+06	696.024	803.255	3633.33	114402	606.304	330.622	2195.35	117.679	483.279	88.2934	52323		3583.23	1.13512e+06	831331	208081	144.612	393994	194777	78388	28925
20250205_TTHT_EV_kalai002_SA_EXT00_B2_R23	23	male	10-14	hospitalized	RP	297417	1.81433e+06	204.746	1756.71	164.942	589.415			579.823	95.9703	480.942	1387.56	3980.33	227.099		4788.66	78538.7	265628		326214		2171.6	4.24078e+06	626.652	609.365		152713	449.914	409.626	1801.11	114.898		74.9051	78658.6	406.362	2734.69	1.28165e+06	965124	223097	163.124	354430	147920	85885.6	40852.5
20250205_TTHT_EV_kalai002_SA_EXT00_B2_R26	26	female	10-14	hospitalized	RP	278982	2.38096e+06	247.562	1696.37	120.31	621.285		133.583	530.106	118.957	1250.55	2532.28	766.563	197.206	792.935	4185.14	171903	323351		549585	528.844		5.42315e+06	754.642	219517	2168.52	142345	472.324	231.13	2278.41	102.7	328.062	120.089	80329.7		2420.3	1.71619e+06	1.05251e+06	203794		430485	450800	170785	25093.2
20250205_TTHT_EV_kalai002_SA_EXT00_B2_R27	27	female	10-14	hospitalized	RP	265813	2.1849e+06	412.863	2105.92	117.199	586.884	201.427		550.637	103.45	336.435	1956.28	1440.73	132.222		5493.15	186139	382010		390867	563.629	1345.8	4.73344e+06	388.88		3646.86	133200	510.71	261.867	2635.73	103.518		87.3404	67596.3		3031.36	1.55816e+06	1.32663e+06	263876		497433	233222	125443	27046.6
20250205_TTHT_EV_kalai002_SA_EXT00_B2_R3	3	female	10-14	hospitalized	RP	248588	1.76045e+06	125.913	1166.57	95.301	457.954					810.691	3303.29	2841.39			3638.98	124275	278596	8857.65	439998			4.63397e+06	382.164	326.572		126858	417.825	196.837	2036.7	109.401		106.704	65129.3		1883.64	1.35701e+06	1.14013e+06	233475	184.409	580731	141420	123252	25280.6
20250205_TTHT_EV_kalai002_SA_EXT00_B2_R31	31	male	5-9	hospitalized	RP	242139	1.98492e+06	2094.38	1195.39	133.433	561.706	186.385	153.783	532.612	102.656	518.22	1856.96	2863.96	167.663		5887.33	101997	239784	789.309	420561	449.072		4.57214e+06	671.791	1546.51	3033.47	145667	482.021	295.699	1590.46	110.323		111.511	58104.9	590.813	5028.07	1.35552e+06	789179	203454	163.801	497123	230885	121041	15521.9
20250205_TTHT_EV_kalai002_SA_EXT00_B2_R32	32	female	15-19	subclinical	RP	231397	1.37403e+06	47497	956.293	79.2869		353.789	228.204	804.643	128.385	1017.01		1607.55	190.42		1881.41	125128	281076	1402.42	432293	661.13		4.0288e+06	365.763	1011.02	1975.15	134905	504.653	298.836	1853.95		482.187	69.4905	78520.5	718.959	2760.75	1.24566e+06	678460	194318	158.407	492061	130593	67489.2	26652.3
20250205_TTHT_EV_kalai002_SA_EXT00_B2_R38	38	female	5-9	hospitalized	RP	255539	2.1729e+06	605.006	1905.35	171.06	492.75	240.91		664.616	121.255	1773.29	4806.78	958.216	260.528		4386.86	113455	279179		324600	453.71	4070.37	5.10512e+06	830.922	877.198	1229.31	133639	632.683	386.972	2766.43	115.565	856.524	109.064	71555.5	679.171	3449.48	1.63302e+06	1.10027e+06	202727		414823	394228	138566	12168
20250205_TTHT_EV_kalai002_SA_EXT00_B2_R4	4	female	35-39	hospitalized	RP	280928	1.46894e+06	253.114	1325.81		462.275	371.949	158.418	523.578	101.927			1003.05	255.357		3353.45	127911	296582	1769.14	507204	1284.79		5.23105e+06	521.287	1877.55	1777.25	135132	353.54	433.243	1344.5	123.938	297.798	115.38	86546.7	623.732	3963.98	1.65307e+06	1.37646e+06	185612		549309	242145	119617	20772.7
20250205_TTHT_EV_kalai002_SA_EXT00_B2_R40	40	male	5-9	hospitalized	RP	272155	1.96054e+06		2274.66	181.885	423.293	394.375	211.606	622.289	108.196	975.434	2982.02	2417.92	249.179		6478.5	111633	235526	745.557	401518	641.333	5119.67	4.49586e+06	591.1	1114.23	2388.28	135649	418.637	411.578	2742.67	123.576	438.887		88867.6	611.618	3742.57	1.67144e+06	1.06545e+06	233614		485462	307153	151643	25296.5
20250205_TTHT_EV_kalai002_SA_EXT00_B2_R42	42	female	10-14	hospitalized	RP	255469	1.64505e+06		953.734	152.313	524.927		151.72	598.42	87.9879	759.11	1697.04	1683.69	291.388		4315.45	110907	228509	454.585	429675	753.763	1836.68	4.0148e+06	582.113	698.967	2276.89	120155	349.175	435.146	1951.58	112.223	2086.75	104.464	72444.3	401.475	2860.47	1.08085e+06	914904	211317	171.852	502018	210146	126380	29475.1
20250205_TTHT_EV_kalai002_SA_EXT00_B2_R43	43	male	10-14	hospitalized	RP	261468	1.57878e+06	744.519	1090.48	125.125	639.996		102.761	454.766	82.7385	1427.69	4960	2507.78	262.328	884.404	3797.56	85288.6	259963	346.155	374398	353.015		3.7443e+06	831.004		3410.04	126793	205.984	386.582	2583.65	124.615		95.9835	91399.6		2011.92	1.05717e+06	1.14213e+06	167641		386171	222407	55781.3	15869.8
20250205_TTHT_EV_kalai002_SA_EXT00_B2_R47	47	male	30-34	hospitalized	RP	201204	779872	2344.23	1043.87		402.73	331.816	192.482	580.519	101.65	351.163	1285.82	363.901	387.165	1943.73	3912.59	116337	294102	1177.15	400740	1549.75	3783.13	4.16829e+06	424.509	1692.32	17661.4	112683	431.726	296.564	8352.14	120.141	326.065	87.883	83887.1	1008.02	2676.01	1.12363e+06	699625	193704	913.9	443611	203137	134933	34574.1
20250205_TTHT_EV_kalai002_SA_EXT00_B2_R48	48	male	10-14	hospitalized	RP	249318	1.7394e+06	360.407	1426.88	119.522		395.883	302.505	777.446	143.863	695.702	1537.91	1027.13	336.585		1729.39	131436	236431	1127.24	467881	1323.72	11015.3	4.48334e+06	575.287	1751.77	2889.79	148901	371.616	356.737	2234.75	114.969	243.417	86.8115	80912.4	967.748	1449.36	1.39988e+06	1.12671e+06	249183	118.762	350435	174467	111992	15605.9
20250205_TTHT_EV_kalai002_SA_EXT00_B2_R49	49	female	10-14	hospitalized	RP	228010	1.47098e+06		1579.02	101.844	406.555	279.868	140.716	511.507	89.8155	626.291	1207.14	1639.99	202.114		3460.94	141808	267050	477.402	442072	324.122		3.95389e+06	440.163	523.983	1999.82	159283	578.934	339.101	1975.79	103.377	235.935	92.0186	74730.9	536.318	2757.93	1.20287e+06	1.18891e+06	192506	768.509	500410	234725	206642	49107.4
20250205_TTHT_EV_kalai002_SA_EXT00_B2_R5	5	male	10-14	hospitalized	RP	253526	1.7823e+06	3375.7	1629.23	156.725	796.044	687.237	197.184	793.906	133.119	737.247	2413.65	1578.31	169.656		2753.27	121462	240749	2725.89	577944	1481.54	9614.97	5.39587e+06	528.602	2864.68	1964.52	133132	620.02	167.612	2687.56	127.008			68117.3	1143.9	1777.83	1.38833e+06	1.07951e+06	232684		373487	107948	67322	4654.48
20250205_TTHT_EV_kalai002_SA_EXT00_B2_R51	51	male	20-24	hospitalized	RP	231378	1.40173e+06		1515.37		335.78	306.558	212.527	802.294	128.084	158.01	1192.27	650.193	273.395		2623.53	111372	251824	1354.33	478695	1378.9	5416.65	4.67168e+06	487.968	1566.59	3725.85	138512	482.255	318.04	2060.46	96.5813	409.26	98.7816	92029.4	900.622	2998.16	1.42099e+06	1.22746e+06	228692	180.14	665578	245625	172507	25277.2
20250205_TTHT_EV_kalai002_SA_EXT00_B2_R52	52	female	10-14	hospitalized	RP	262223	1.67136e+06	624.319	1331.2	148.123	542.431		172.859	705.254	108.89	837.908	1842.65	1142.34	302.144	713.108	4943.4	142403	284952		533707	319.911	3595.41	4.65091e+06	621.111		2424.95	145320		286.708	2023.9	94.2399		90.1584	71844.4		2312.98	1.26971e+06	795404	187449		478324	208124	172536	35440.8
20250205_TTHT_EV_kalai002_SA_EXT00_B2_R54	54	female	15-19	hospitalized	RP	228854	1.44986e+06	635.917			488.771	283.676	179.53	487.979	91.0145	590.506	4157.9	1515.58	245.325		3933.78	108141	272983	704.469	523321	476.838		4.36552e+06	516.472	991.814	2074.2	146081	562.982	264.046	1329.1	97.149	244.137	73.2031	84586.2	686.266	1665.85	1.18855e+06	913481	161941	118.894	446224	201212	96206.6	17181.5
20250205_TTHT_EV_kalai002_SA_EXT00_B2_R6	6	female	15-19	hospitalized	RP	200261	1.24178e+06	415.158	1125.99		504.017	288.459	190.105	674.923	115.675	640.966		1576.45	252.379		3576.12	103850	315269	1466.18	479985	747.475		3.81235e+06	630.302	1496.25		115073	320.266	421.916	1674.71	118.899	348.649	93.9021	69508.9	677.786	1639.84	1.06479e+06	867297	134996	162.912	414736	185166	38320.3	37100.8
20250207_TTHT_EV_kalai002_SA_EXT00_B3_R16	16	male	10-14	hospitalized	RP	244886	1.62594e+06	789.076	743.809	147.336	436.749		220.133	664.056		1476.18	2784.94	935.421			3047.04	103116	181974	248.694	457398	844.464		4.17801e+06	449.633	991.923	1467.03	131520	251.605	621.627	2949.81	167.868	444.486	113.006	67824.7		1813.32	1.23295e+06	1.20386e+06	175669		533184	241952	167352	16972.4
20250207_TTHT_EV_kalai002_SA_EXT00_B3_R24	24	female	5-9	hospitalized	RP	248621	1.95609e+06	370.763	2075.69	136.575	721.594					1307.27	1790.82	2125.25		765.178	4818.1	94997.8	227964		472325			4.97546e+06	211.537		688.219	133859	323.174	576.594	2283.57	192.566		145.982	38678.1		2067.5	1.41519e+06	1.01988e+06	300201	156.286	550528	389059	132363	27944
20250207_TTHT_EV_kalai002_SA_EXT00_B3_R28	28	male	5-9	hospitalized	RP	208982	2.05658e+06	488.666	1032.8	179.133	68.4168	395.041	408.846	1458.96	321.934	1209.59	2924	1419.5			4373.73	81272.8	195606	1060.29	375722	887.349	2557	4.71118e+06	288.081	1752.22	1366.36	135953	287.115	690.378	2194.27	174.816	432.515	123.614	54874.6	1331.52	2888.06	1.24032e+06	704173	241028	168.54	645566	311897	158105	36459.7
20250207_TTHT_EV_kalai002_SA_EXT00_B3_R44	44	male	10-14	hospitalized	RP	235472	2.35817e+06		1733.43	209.547	556.412	414.513		794.04	178.852	478.076	3460.65	3118.51			3172.2	88290.2	194189		426095	522.245	1201.05	4.80223e+06	885.039	1268.74	1327.06	170349	289.613	389.794	2099.63	217.387		135.99	42579.5	614.611	1545.71	1.30471e+06	588397	239261		585534	424256	165524	28268.2
20250207_TTHT_EV_kalai002_SA_EXT00_B3_R50	50	male	15-19	hospitalized	RP	256282	1.74246e+06	931.099	930.717	134.762	236.717	352.702	333.292	1428.3	170.521	737.62	2766.37	1885.35	340.064		6119.13	167967	223087	913.155	497764	1332.98	2970.98	4.92618e+06	440.227	1490.97	1133.04	151795	380.082	390.083	2454.27		488.516	119.566	68708.2	1885.19	3530.59	1.56927e+06	1.15699e+06	204060		373996	235366	120328	21074
20250207_TTHT_EV_kalai002_SA_EXT00_B3_R53	53	female	20-24	hospitalized	RP	236276	1.64557e+06	428.591	1632.41		319.481	498.268	353.026	1117.59	281.696	983.417	2549.53	410.104	566.931		2061.71	106939	289109	1035.81	510857	832.696	2943.72	5.49846e+06	393.163	1650.68	1206.55	143393	402.627	486.457	1631.81	165.417	441.099		51765.3	1782.91	3103.2	1.51943e+06	848600	206275		470211	329054	83648.4	10630
20250207_TTHT_EV_kalai002_SA_EXT00_B3_R55	55	female	10-14	hospitalized	RP	211763	1.96809e+06		4136.03	105.548	382.402	372.578	253.619	1021.35	221.898	926.117	2831.58	711.415			4615.3	138037	243173	1322.75	582677	642.547	1873.84	5.07435e+06	587.521	1320.23	2394.35	122446	263.21		2143.76	146.154			37293.9	1211.81	1523.18	1.50558e+06	634736	173234	173.573	537093	389149	86621.5	18882.9
20250123_TIMSTOF_EV_kalai002_SA_EXT00_HD01	HD01	male	0-4	healthy	HD	293039	2.17395e+06	1974.49			952.878		219.785			2021.54	2728.47	2443.53			28074.7	94683.3	223562		547838		895.219	5.23344e+06	1008.7	860.423	3651.82	131860			1989.36	226.513	318.051		93965.8	1236.63	5307.33	1.42067e+06	1.18377e+06	169454		475715	337094	98841.3	17925.2
20250123_TIMSTOF_EV_kalai002_SA_EXT00_HD02	HD02	male	0-4	healthy	HD	274490	2.15018e+06		1145.32				238.76	925.051		1815.47	2447.17	1778.07			5420.2	112304	209764	1180.32	561346		1656.3	4.9386e+06	1047.22	1121.22	2794.67	141271		461.133	2238.54		470.602		51774.8	715.785	6597.96	1.42289e+06	1.02046e+06	305169		485334	251321	117461	19663.9
20250205_TTHT_EV_kalai002_SA_EXT00_B2_HD03	HD03	female	0-4	healthy	HD	233949	2.10417e+06	400.386	1202.26	141.506	404.845	371.403	125.073	749.647	102.379	834.043	2569.03	2494.33	307.61		4759.34	77931.8	204594	1185.39	541644	2752	5616.41	4.96568e+06	662.04	2212.88		149084	421.687	438.559	1856.19	107.657		113.924	74119.2	1208.76	2622.21	1.27837e+06	1.12897e+06	224188		450326	177014	90238.5	20773.6
20250123_TIMSTOF_EV_kalai002_SA_EXT00_HD04	HD04	female	10-14	healthy	HD	267780	1.93982e+06	728.226	2434.96	136.311	1333.24	900.826		1052.26	1302.92		4208.59	2176.55			5974.07	141376	247747	2090.83	441603		2304.46	5.49675e+06	1017.84	2679.34	1972.71	131901			3532.26		705.229		57743.4	2360.29	3455.27	1.5672e+06	1.49407e+06	329122		485355	254054	67059.2	26538.7
20250123_TIMSTOF_EV_kalai002_SA_EXT00_HD05	HD05	female	0-4	healthy	HD	257977	2.48308e+06	4180.02	4631.92		374.149			1534.11		1673.94	3376.53	1176.04	481.212		6150.91	103357	233322	2416.74	627626	3980.92	1825.83	5.84524e+06	1050	3014.4	1810.82	126971		609.593	3248.31		697.106		54530.8	1161.25	6025.37	1.926e+06	932076	287898		363609	317269	105212	14948.5
20250205_TTHT_EV_kalai002_SA_EXT00_B2_HD06	HD06	female	0-4	healthy	HD	310884	1.61395e+06		2385.94	198.273	746.34	595.839	260.954	1012.33	136.876	1139.82	4128.24	2168.16	574.679	1495.66	5768.65	37898.7	284570	1451.28	321049	1180.85	1460.75	3.92136e+06	1046.32	1243.99	2031.26	167570	625.257	3058.13	2556.85	540.837	356.034	91.8737	90790.3	1089.33	4271.66	1.10285e+06	872101	274128		375063	185437	76449.3	13649.4
20250123_TIMSTOF_EV_kalai002_SA_EXT00_HD07	HD07	male	0-4	healthy	HD	267215	1.99947e+06		1998.95	753.471	467.618				1004.23	2357.24	8908.43	1892.62	547.606		8840.53	103041	293486	1439.79	392182		678.532	5.12068e+06	718.494	846.149	2222.92	146681	1525.16	438.002	2606.85	247.14	606.395	233.073	68133	610.578	6286.53	1.38182e+06	648044	258632		653479	379940	199972	68816.7
20250123_TIMSTOF_EV_kalai002_SA_EXT00_HD08	HD08	female	0-4	healthy	HD	269359	1.82225e+06		1364.9	498.697	607.796	699.326		837.668	1066.53		3099.74	1889.07	441.208		7790.95	114716	300170	1337.69	580386	621.472	2250.86	4.89529e+06	889.064	1711.57		119857		394.971	2276.23			219.289	71058.7	993.723	5200.66	1.40609e+06	756335	238517		448346	208900	95950.8	28455.3
20250123_TIMSTOF_EV_kalai002_SA_EXT00_HD09	HD09	female	10-14	healthy	HD	304144	1.74493e+06		1553.96		489.288			548.018		1312.95	2900.23	2018.89	463.524		8618.47	117601	235152	1377.75	429357	2027.55	1448.8	5.17907e+06	984.605	1458.55	2573.2	156855		771.268	2652.98	222.524			87082.6	673.046	2395.03	1.48812e+06	1.28123e+06	277928		460055	268716	119729	20903.9
20250123_TIMSTOF_EV_kalai002_SA_EXT00_HD10	HD10	male	0-4	healthy	HD	284794	2.06261e+06	659.287	1533.45	415.177	717.689			635.614	407.117	3339.12	2338.72	1980.81			7544.46	65513.2	273799		402832		848.267	4.78638e+06	859.364	706.868	3693.16	134716	741.835	379.232	2244.47	242.724			27023.4	533.613	5378.61	1.24935e+06	1.19319e+06	205463		516897	300383	236835	44390.9
[truncated: 456 more columns]
